# Supplementary material for: EpCAM promotes endosomal modulation of the cortical RhoA zone for epithelial organization
Source: Nat Commun. 2021 Apr 13;12:2226. doi: 10.1038/s41467-021-22482-9 (PMC8044225; doi:10.1038/s41467-021-22482-9)
Supplement: Supplementary file 16 — Source Data [file 41467_2021_22482_MOESM16_ESM.zip]

Archive with 75 entries (72 files):
- NCOMMS-20-15611B Source data files/
- NCOMMS-20-15611B Source data files/NCOMMS-20-15611A Source data file Figure 1b.xlsx
- __MACOSX/
- __MACOSX/NCOMMS-20-15611B Source data files/
- __MACOSX/NCOMMS-20-15611B Source data files/._NCOMMS-20-15611A Source data file Figure 1b.xlsx
- NCOMMS-20-15611B Source data files/NCOMMS-20-15611A Source data file Figure 1c.xlsx
- __MACOSX/NCOMMS-20-15611B Source data files/._NCOMMS-20-15611A Source data file Figure 1c.xlsx
- NCOMMS-20-15611B Source data files/NCOMMS-20-15611A Source data file Figure 1g.xlsx
- __MACOSX/NCOMMS-20-15611B Source data files/._NCOMMS-20-15611A Source data file Figure 1g.xlsx
- NCOMMS-20-15611B Source data files/NCOMMS-20-15611A Source data file Figure 1h.xlsx
- __MACOSX/NCOMMS-20-15611B Source data files/._NCOMMS-20-15611A Source data file Figure 1h.xlsx
- NCOMMS-20-15611B Source data files/NCOMMS-20-15611A Source data file Figure 1i.xlsx
- __MACOSX/NCOMMS-20-15611B Source data files/._NCOMMS-20-15611A Source data file Figure 1i.xlsx
- NCOMMS-20-15611B Source data files/NCOMMS-20-15611A Source data file Figure 1l.xlsx
- __MACOSX/NCOMMS-20-15611B Source data files/._NCOMMS-20-15611A Source data file Figure 1l.xlsx
- NCOMMS-20-15611B Source data files/NCOMMS-20-15611A Source data file Figure 2c.xlsx
- __MACOSX/NCOMMS-20-15611B Source data files/._NCOMMS-20-15611A Source data file Figure 2c.xlsx
- NCOMMS-20-15611B Source data files/NCOMMS-20-15611A Source data file Figure 2d SuppFigures 2c-d.xlsx
- __MACOSX/NCOMMS-20-15611B Source data files/._NCOMMS-20-15611A Source data file Figure 2d SuppFigures 2c-d.xlsx
- NCOMMS-20-15611B Source data files/NCOMMS-20-15611A Source data file Figure 2e.xlsx
- __MACOSX/NCOMMS-20-15611B Source data files/._NCOMMS-20-15611A Source data file Figure 2e.xlsx
- NCOMMS-20-15611B Source data files/NCOMMS-20-15611A Source data file Figure 3e.xlsx
- __MACOSX/NCOMMS-20-15611B Source data files/._NCOMMS-20-15611A Source data file Figure 3e.xlsx
- NCOMMS-20-15611B Source data files/NCOMMS-20-15611A Source data file Figure 3f.xlsx
- __MACOSX/NCOMMS-20-15611B Source data files/._NCOMMS-20-15611A Source data file Figure 3f.xlsx
- NCOMMS-20-15611B Source data files/NCOMMS-20-15611A Source data file Figure 3g.xlsx
- __MACOSX/NCOMMS-20-15611B Source data files/._NCOMMS-20-15611A Source data file Figure 3g.xlsx
- NCOMMS-20-15611B Source data files/NCOMMS-20-15611A Source data file Figure 4b.xlsx
- __MACOSX/NCOMMS-20-15611B Source data files/._NCOMMS-20-15611A Source data file Figure 4b.xlsx
- NCOMMS-20-15611B Source data files/NCOMMS-20-15611A Source data file Figure 4f.xlsx
- __MACOSX/NCOMMS-20-15611B Source data files/._NCOMMS-20-15611A Source data file Figure 4f.xlsx
- NCOMMS-20-15611B Source data files/NCOMMS-20-15611A Source data file Figure 4g.xlsx
- __MACOSX/NCOMMS-20-15611B Source data files/._NCOMMS-20-15611A Source data file Figure 4g.xlsx
- NCOMMS-20-15611B Source data files/NCOMMS-20-15611A Source data file Figure 4h.xlsx
- __MACOSX/NCOMMS-20-15611B Source data files/._NCOMMS-20-15611A Source data file Figure 4h.xlsx
- NCOMMS-20-15611B Source data files/NCOMMS-20-15611A Source data file Figure 5b.xlsx
- __MACOSX/NCOMMS-20-15611B Source data files/._NCOMMS-20-15611A Source data file Figure 5b.xlsx
- NCOMMS-20-15611B Source data files/NCOMMS-20-15611A Source data file Figure 5d.xlsx
- __MACOSX/NCOMMS-20-15611B Source data files/._NCOMMS-20-15611A Source data file Figure 5d.xlsx
- NCOMMS-20-15611B Source data files/NCOMMS-20-15611A Source data file Figure 5e.xlsx
- __MACOSX/NCOMMS-20-15611B Source data files/._NCOMMS-20-15611A Source data file Figure 5e.xlsx
- NCOMMS-20-15611B Source data files/NCOMMS-20-15611A Source data file Figure 6b.xlsx
- __MACOSX/NCOMMS-20-15611B Source data files/._NCOMMS-20-15611A Source data file Figure 6b.xlsx
- NCOMMS-20-15611B Source data files/NCOMMS-20-15611A Source data file Figure 6e-g.xlsx
- __MACOSX/NCOMMS-20-15611B Source data files/._NCOMMS-20-15611A Source data file Figure 6e-g.xlsx
- NCOMMS-20-15611B Source data files/NCOMMS-20-15611A Source data file Figure 6h.xlsx
- __MACOSX/NCOMMS-20-15611B Source data files/._NCOMMS-20-15611A Source data file Figure 6h.xlsx
- NCOMMS-20-15611B Source data files/NCOMMS-20-15611A Source data file Figure 7e.xlsx
- __MACOSX/NCOMMS-20-15611B Source data files/._NCOMMS-20-15611A Source data file Figure 7e.xlsx
- NCOMMS-20-15611B Source data files/NCOMMS-20-15611A Source data file Figure 7f.xlsx
- __MACOSX/NCOMMS-20-15611B Source data files/._NCOMMS-20-15611A Source data file Figure 7f.xlsx
- NCOMMS-20-15611B Source data files/NCOMMS-20-15611A Source data file Figure 7g.xlsx
- __MACOSX/NCOMMS-20-15611B Source data files/._NCOMMS-20-15611A Source data file Figure 7g.xlsx
- NCOMMS-20-15611B Source data files/NCOMMS-20-15611A Source data file Figure 8c.xlsx
- __MACOSX/NCOMMS-20-15611B Source data files/._NCOMMS-20-15611A Source data file Figure 8c.xlsx
- NCOMMS-20-15611B Source data files/NCOMMS-20-15611A Source data file Figure 8d.xlsx
- __MACOSX/NCOMMS-20-15611B Source data files/._NCOMMS-20-15611A Source data file Figure 8d.xlsx
- NCOMMS-20-15611B Source data files/NCOMMS-20-15611A Source data file Figure 8f.xlsx
- __MACOSX/NCOMMS-20-15611B Source data files/._NCOMMS-20-15611A Source data file Figure 8f.xlsx
- NCOMMS-20-15611B Source data files/NCOMMS-20-15611A Source data file SuppFigure 10b.xlsx
- __MACOSX/NCOMMS-20-15611B Source data files/._NCOMMS-20-15611A Source data file SuppFigure 10b.xlsx
- NCOMMS-20-15611B Source data files/NCOMMS-20-15611A Source data file SuppFigure 2a.xlsx
- __MACOSX/NCOMMS-20-15611B Source data files/._NCOMMS-20-15611A Source data file SuppFigure 2a.xlsx
- NCOMMS-20-15611B Source data files/NCOMMS-20-15611A Source data file SuppFigure 2b.xlsx
- __MACOSX/NCOMMS-20-15611B Source data files/._NCOMMS-20-15611A Source data file SuppFigure 2b.xlsx
- NCOMMS-20-15611B Source data files/NCOMMS-20-15611A Source data file SuppFigure 2g.xlsx
- __MACOSX/NCOMMS-20-15611B Source data files/._NCOMMS-20-15611A Source data file SuppFigure 2g.xlsx
- NCOMMS-20-15611B Source data files/NCOMMS-20-15611A Source data file SuppFigure 2h.xlsx
- __MACOSX/NCOMMS-20-15611B Source data files/._NCOMMS-20-15611A Source data file SuppFigure 2h.xlsx
- NCOMMS-20-15611B Source data files/NCOMMS-20-15611A Source data file SuppFigure 4c.xlsx
- __MACOSX/NCOMMS-20-15611B Source data files/._NCOMMS-20-15611A Source data file SuppFigure 4c.xlsx
- NCOMMS-20-15611B Source data files/NCOMMS-20-15611A Source data file SuppFigure 6d.xlsx
- __MACOSX/NCOMMS-20-15611B Source data files/._NCOMMS-20-15611A Source data file SuppFigure 6d.xlsx
- NCOMMS-20-15611B Source data files/NCOMMS-20-15611A Source data file SuppFigure 9b.xlsx
- __MACOSX/NCOMMS-20-15611B Source data files/._NCOMMS-20-15611A Source data file SuppFigure 9b.xlsx
