# Supplementary material for: EpCAM promotes endosomal modulation of the cortical RhoA zone for epithelial organization
Source: Nat Commun. 2021 Apr 13;12:2226. doi: 10.1038/s41467-021-22482-9 (PMC8044225; doi:10.1038/s41467-021-22482-9)
Supplement: Supplementary file 16 — Source Data [file 41467_2021_22482_MOESM16_ESM.zip › NCOMMS-20-15611B Source data files/NCOMMS-20-15611A Source data file Figure 1b.xlsx]

## Sheet: Figure 1b
Monolayers	Single cells
1	1.13885
1	1.1307
1	1.47504
Tabular results
Table Analyzed	1-EpCAM_exp_singleVSmonolayer
Column B	Single cells
vs.	vs,
Column A	Monolayers
Unpaired t test with Welch's correction
P value	0.1602
P value summary	ns
Significantly different (P < 0.05)?	No
One- or two-tailed P value?	Two-tailed
Welch-corrected t, df	t=2,188, df=2,000
How big is the difference?
Mean of column A	1
Mean of column B	1.248
Difference between means (B - A) ± SEM	0,2482 ± 0,1134
95% confidence interval	-0,2399 to 0,7363
R squared (eta squared)	0.7053
F test to compare variances
F, DFn, Dfd	Infinity, 2, 2
P value	<0,0001
P value summary	****
Significantly different (P < 0.05)?	Yes
Data analyzed
Sample size, column A	3
Sample size, column B	3
Descriptive statistics
Welch's test	Monolayers	Single cells
Number of values	3	3
Minimum	1	1.131
25% Percentile	1	1.131
Median	1	1.139
75% Percentile	1	1.475
Maximum	1	1.475
Mean	1	1.248
Std. Deviation	0	0.1965
Std. Error of Mean	0	0.1134
Lower 95% CI	1	0.7601
Upper 95% CI	1	1.736
