# Supplementary material for: EpCAM promotes endosomal modulation of the cortical RhoA zone for epithelial organization
Source: Nat Commun. 2021 Apr 13;12:2226. doi: 10.1038/s41467-021-22482-9 (PMC8044225; doi:10.1038/s41467-021-22482-9)
Supplement: Supplementary file 16 — Source Data [file 41467_2021_22482_MOESM16_ESM.zip › NCOMMS-20-15611B Source data files/NCOMMS-20-15611A Source data file Figure 1c.xlsx]

## Sheet: Figure 1c (2)
Contingency	do not attach	attach but do not spread	attach and spread
Caco2 shNT	1	0	100
Caco2 shEpCAM #1	58	21	42
Caco2 shEpCAM #2	46	15	51
Fraction of total	do not attach			attach but do not spread			attach and spread
Caco2 shNT	0.990099	5.39672	0.0507854	0	3.66406	0	99.0099	99.9492	94.6033
Caco2 shEpCAM #1	47.9339	56.761	39.2339	17.3554	25.0788	11.6409	34.7107	43.5451	26.8173
Caco2 shEpCAM #2	41.0714	50.3312	32.4038	13.3929	20.9265	8.28714	45.5357	54.7537	36.6138
Table Analyzed	2-spreading phenotype
P value and statistical significance
Test	Chi-square
Chi-square, df	103,8, 4
P value	<0,0001
P value summary	****
One- or two-sided	NA
Statistically significant (P < 0.05)?	Yes
Data analyzed
Number of rows	3
Number of columns	3
