# Supplementary material for: EpCAM promotes endosomal modulation of the cortical RhoA zone for epithelial organization
Source: Nat Commun. 2021 Apr 13;12:2226. doi: 10.1038/s41467-021-22482-9 (PMC8044225; doi:10.1038/s41467-021-22482-9)
Supplement: Supplementary file 16 — Source Data [file 41467_2021_22482_MOESM16_ESM.zip › NCOMMS-20-15611B Source data files/NCOMMS-20-15611A Source data file Figure 1g.xlsx]

## Sheet: Figure 1g (2)
Caco2 shNT	Caco2 shEpCAM #1	Caco2 shEpCAM #2	Caco2 shEpCAM-R
2.108	1.2898	1.225
2.29	1.1362	1.498
2.354	1.2266	1.201
2.1	1.2181	1.354
1.4614	1.1808	1.1442
2.288	1.0872	1.0633
1.526	1.1584	1.2052
2.71	1.1244	1.1625
1.858	1.0328	1.2101
2.2001	1.0689	1.1398
1.935	1.0703	1.2163	1.667
1.167	1.5413	1.0407	1.512
1.488	1.0815	1.2026	1.272
1.9748	1.283	1.1628	1.486
1.6489	1.1657	1.2696	1.714
1.735	1.2622	1.3271	1.3
2.067	1.057	1.099	1.489
1.536	1.1409	1.2059	1.526
2.6966	1.0986	1.0653	1.259
1.2005	1.1082	1.4172	1.54
1.4	1.0905	1.1504	1.136
1.4614	1.1957	1.0878	1.598
1.638	1.0219	1.1315	1.151
1.6036	1.2653	1.3579	1.51
1.5244	1.0595	1.1285	1.624
2.058	1.2035	1.3389	2.238
1.774	1.293	1.1095	1.785
1.3579	1.4042	1.0148	1.537
1.5247	1.296	1.1172	1.429
1.709	1.533	1.1171	1.535
1.741	1.1236	1.0901	2.055
1.352	1.0984	1.1792	1.64
2.2418	1.2799	1.1197	1.368
1.689		1.0743	1.237
2.5148		1.1896	1.221
1.198		1.0208	1.902
1.671		1.1252	1.584
1.409		1.201	1.744
1.258		1.0998	1.405
1.213		1.172	1.651
1.3258		1.004
		1.2403
		1.1866
		1.1906
Tabular results
Normality and lognormality tests	Caco2 shNT	Caco2 shEpCAM #1	Caco2 shEpCAM #2	Caco2 shEpCAM-R
Test for normal distribution
Anderson-Darling test
A2*	0.7112	1.012	0.8837	0.414
P value	0.0586	0.01	0.0217	0.3159
Passed normality test (alpha=0.05)?	Yes	No	No	Yes
P value summary	ns	**	*	ns
D'Agostino & Pearson test
K2	3.173	10.21	9.311	4.668
P value	0.2047	0.0061	0.0095	0.0969
Passed normality test (alpha=0.05)?	Yes	No	No	Yes
P value summary	ns	**	**	ns
Shapiro-Wilk test
W	0.9424	0.8894	0.9352	0.9527
P value	0.0381	0.0029	0.0158	0.1999
Passed normality test (alpha=0.05)?	No	No	No	Yes
P value summary	*	**	*	ns
Number of values	41	33	44	30
Anova results
Table Analyzed	aspect ratio
Kruskal-Wallis test
P value	<0,0001
Exact or approximate P value?	Approximate
P value summary	****
Do the medians vary signif. (P < 0.05)?	Yes
Number of groups	4
Kruskal-Wallis statistic	83.73
Data summary
Number of treatments (columns)	4
Number of values (total)	148
Multiple comparison Kruskal-Wallis test
Number of families	1
Number of comparisons per family	6
Alpha	0.05
Dunn's multiple comparisons test	Mean rank diff,	Significant?	Summary	Adjusted P Value
Caco2 shNT vs. Caco2 shEpCAM #1	67.79	Yes	****	<0,0001	A-B
Caco2 shNT vs. Caco2 shEpCAM #2	70	Yes	****	<0,0001	A-C
Caco2 shNT vs. Caco2 shEpCAM-R	11.97	No	ns	>0,9999	A-D
Caco2 shEpCAM #1 vs. Caco2 shEpCAM #2	2.208	No	ns	>0,9999	B-C
Caco2 shEpCAM #1 vs. Caco2 shEpCAM-R	-55.82	Yes	****	<0,0001	B-D
Caco2 shEpCAM #2 vs. Caco2 shEpCAM-R	-58.03	Yes	****	<0,0001	C-D
Test details	Mean rank 1	Mean rank 2	Mean rank diff,	n1	n2	Z
Caco2 shNT vs. Caco2 shEpCAM #1	112.9	45.06	67.79	41	33	6.762
Caco2 shNT vs. Caco2 shEpCAM #2	112.9	42.85	70	41	44	7.523
Caco2 shNT vs. Caco2 shEpCAM-R	112.9	100.9	11.97	41	30	1.162
Caco2 shEpCAM #1 vs. Caco2 shEpCAM #2	45.06	42.85	2.208	33	44	0.2237
Caco2 shEpCAM #1 vs. Caco2 shEpCAM-R	45.06	100.9	-55.82	33	30	5.162
Caco2 shEpCAM #2 vs. Caco2 shEpCAM-R	42.85	100.9	-58.03	44	30	5.717
Descriptive statistics	Caco2 shNT	Caco2 shEpCAM #1	Caco2 shEpCAM #2	Caco2 shEpCAM-R
Number of values	41	33	44	30
Minimum	1.167	1.022	1.004	1.136
25% Percentile	1.435	1.089	1.102	1.351
Median	1.671	1.158	1.163	1.531
75% Percentile	2.084	1.273	1.209	1.655
Maximum	2.71	1.541	1.498	2.238
Mean	1.756	1.188	1.174	1.537
Std. Deviation	0.4193	0.1295	0.106	0.2526
Std. Error of Mean	0.06548	0.02254	0.01598	0.04611
Lower 95% CI	1.624	1.142	1.142	1.443
Upper 95% CI	1.889	1.234	1.206	1.631
Mean ranks	112.9	45.06	42.85	100.9
