# Supplementary material for: EpCAM promotes endosomal modulation of the cortical RhoA zone for epithelial organization
Source: Nat Commun. 2021 Apr 13;12:2226. doi: 10.1038/s41467-021-22482-9 (PMC8044225; doi:10.1038/s41467-021-22482-9)
Supplement: Supplementary file 16 — Source Data [file 41467_2021_22482_MOESM16_ESM.zip › NCOMMS-20-15611B Source data files/NCOMMS-20-15611A Source data file Figure 1h.xlsx]

## Sheet: Figure 1h (2)
Caco2 shNT	Caco2 shEpCAM # 1	Caco2 shEpCAM # 2	Caco2 shEpCAM-R
3.62468	1.21729	6.40091
3.1653	2.75788	7.68236
4.57804	4.66708	3.25009
0.198202	9.42988	4.02406
5.87115	1.56094	2.37577
4.3766	3.62279	2.58627
9.05374	2.69731	5.30669
11.6755	1.80584	1.29065
8.73623	2.29978	7.24547
12.1244	4.95967	8.1807
4.77454	4.69572	3.54587
4.20487	2.78896	2.14714
6.25708	1.44652	5.05653
4.52116	3.58614	5.35301
6.73686	4.93943	6.33281
10.1496	2.18469	1.25517	3.84859
8.92111	2.50974	1.46308	4.05627
6.79689	1.34052	1.14377	4.69691
4.66563	1.24936	1.87719	3.02483
4.10397	5.25433	1.10689	8.2836
2.23687	6.17971	1.10833	3.82168
3.67214	9.25577	1.13398	3.77718
8.72724	3.74451	1.31621	3.21721
7.7612	2.50119	1.12568	4.16062
3.86308	2.51323	1.85604	4.57109
6.37923	6.73829	1.1285	5.73884
4.23569	4.72023	1.3389	7.54673
5.1063	2.41112	1.1095	7.95448
6.23411	6.11137	1.0148	6.78677
6.65139	7.56465	1.66455	2.67982
5.20392	3.18529	3.46805	3.70356
6.00168	4.61737	5.98684	6.329
9.8122	4.52225	5.47233	1.51071
3.43626		2.78012	5.21987
4.27941		2.94765	6.2348
5.31806		3.13191	4.15976
11.2801		3.31544	6.3181
5.90199		3.44391	1.85259
15.0668		4.61011	6.75373
6.59789		0.369941	3.86162
5.33467		3.71841	6.29301
		7.51744	1.48692
		4.04411	3.15336
		2.82282	7.02113
		5.41098	5.01019
Tabular results
Normality and lognormality tests	Caco2 shNT	Caco2 shEpCAM # 1	Caco2 shEpCAM # 2	Caco2 shEpCAM-R
Test for normal distribution
Anderson-Darling test
A2*	1.023	0.8356	1.31	0.3666
P value	0.0096	0.0278	0.0019	0.4107
Passed normality test (alpha=0.05)?	No	No	No	Yes
P value summary	**	*	**	ns
D'Agostino & Pearson test
K2	7.198	5.91	4.538	1.387
P value	0.0273	0.0521	0.1034	0.4999
Passed normality test (alpha=0.05)?	No	Yes	Yes	Yes
P value summary	*	ns	ns	ns
Shapiro-Wilk test
W	0.9386	0.9117	0.9112	0.9662
P value	0.0282	0.0109	0.0022	0.4416
Passed normality test (alpha=0.05)?	No	No	No	Yes
P value summary	*	*	**	ns
Kolmogorov-Smirnov test
KS distance	0.1628	0.151	0.1274	0.1271
P value	0.0079	0.0542	0.0647	>0,1000
Passed normality test (alpha=0.05)?	No	Yes	Yes	Yes
P value summary	**	ns	ns	ns
Number of values	41	33	45	30
Anova results
Table Analyzed	polarite_nucleus_expTOT
Kruskal-Wallis test
P value	<0,0001
Exact or approximate P value?	Approximate
P value summary	****
Do the medians vary signif. (P < 0.05)?	Yes
Number of groups	4
Kruskal-Wallis statistic	29.63
Data summary
Number of treatments (columns)	4
Number of values (total)	149
Multiple comparison Kruskal-Wallis test
Number of families	1
Number of comparisons per family	6
Alpha	0.05
Dunn's multiple comparisons test	Mean rank diff,	Significant?	Summary	Adjusted P Value
Caco2 shNT vs. Caco2 shEpCAM # 1	37.15	Yes	**	0.0014	A-B
Caco2 shNT vs. Caco2 shEpCAM # 2	47.9	Yes	****	<0,0001	A-C
Caco2 shNT vs. Caco2 shEpCAM-R	18.23	No	ns	0.4721	A-D
Caco2 shEpCAM # 1 vs. Caco2 shEpCAM # 2	10.75	No	ns	>0,9999	B-C
Caco2 shEpCAM # 1 vs. Caco2 shEpCAM-R	-18.92	No	ns	0.4933	B-D
Caco2 shEpCAM # 2 vs. Caco2 shEpCAM-R	-29.67	Yes	*	0.0212	C-D
Test details	Mean rank 1	Mean rank 2	Mean rank diff,	n1	n2	Z
Caco2 shNT vs. Caco2 shEpCAM # 1	101.4	64.21	37.15	41	33	3.681
Caco2 shNT vs. Caco2 shEpCAM # 2	101.4	53.47	47.9	41	45	5.141
Caco2 shNT vs. Caco2 shEpCAM-R	101.4	83.13	18.23	41	30	1.758
Caco2 shEpCAM # 1 vs. Caco2 shEpCAM # 2	64.21	53.47	10.75	33	45	1.086
Caco2 shEpCAM # 1 vs. Caco2 shEpCAM-R	64.21	83.13	-18.92	33	30	1.738
Caco2 shEpCAM # 2 vs. Caco2 shEpCAM-R	53.47	83.13	-29.67	45	30	2.916
Descriptive statistics	Caco2 shNT	Caco2 shEpCAM # 1	Caco2 shEpCAM # 2	Caco2 shEpCAM-R
Number of values	41	33	45	30
Minimum	0.1982	1.217	0.3699	1.487
25% Percentile	4.258	2.355	1.303	3.582
Median	5.871	3.586	2.948	4.366
75% Percentile	8.244	4.95	5.182	6.321
Maximum	15.07	9.43	8.181	8.284
Mean	6.284	3.911	3.321	4.769
Std. Deviation	2.957	2.183	2.145	1.876
Std. Error of Mean	0.4618	0.3801	0.3198	0.3426
Lower 95% CI	5.35	3.137	2.677	4.068
Upper 95% CI	7.217	4.686	3.966	5.47
Mean ranks	101.4	64.21	53.47	83.13
