# Supplementary material for: EpCAM promotes endosomal modulation of the cortical RhoA zone for epithelial organization
Source: Nat Commun. 2021 Apr 13;12:2226. doi: 10.1038/s41467-021-22482-9 (PMC8044225; doi:10.1038/s41467-021-22482-9)
Supplement: Supplementary file 16 — Source Data [file 41467_2021_22482_MOESM16_ESM.zip › NCOMMS-20-15611B Source data files/NCOMMS-20-15611A Source data file Figure 1i.xlsx]

## Sheet: Figure 1i
	C-shape	Unpolarized	Polarized
Caco2 shNT	1	10	86
Caco2 shEpCAM #1	18	25	15
Caco2 shEpCAM #2	21	28	9
Contingency
Table Analyzed	Cshape_contingency
P value and statistical significance
Test	Chi-square
Chi-square, df	100,8, 4
P value	<0,0001
P value summary	****
One- or two-sided	NA
Statistically significant (P < 0.05)?	Yes
Data analyzed
Number of rows	3
Number of columns	3
Fraction of total	C-shape			Unpolarized			Polarized
Caco2 shNT	1.03093	5.6105	0.0528797	10.3093	17.9458	5.69675	88.6598	93.5486	80.8255
Caco2 shEpCAM #1	31.0345	43.8031	20.6221	43.1034	55.8819	31.1818	25.8621	38.3774	16.3455
Caco2 shEpCAM #2	36.2069	49.0725	25.0549	48.2759	60.8377	35.9282	15.5172	26.934	8.38449
