# Supplementary material for: EpCAM promotes endosomal modulation of the cortical RhoA zone for epithelial organization
Source: Nat Commun. 2021 Apr 13;12:2226. doi: 10.1038/s41467-021-22482-9 (PMC8044225; doi:10.1038/s41467-021-22482-9)
Supplement: Supplementary file 16 — Source Data [file 41467_2021_22482_MOESM16_ESM.zip › NCOMMS-20-15611B Source data files/NCOMMS-20-15611A Source data file Figure 1l.xlsx]

## Sheet: Figure 1l
Caco2 shNT	Caco2 shEpCAM # 1	Caco2 shEpCAM # 2
18.0552	34.4535	17.7214
41.7531	33.7925	24.7925
62.5663	51.2859	29.5273
18.8864	29.1551	21.2268
99.5483	27.5076	31.7634
49.3222	25.7279	24.8929
46.4335	48.0124	31.5339
42.5016	24.3716	32.7028
23.6011	38.3599	31.3492
29.7793	62.208	28.4295
42.2645	29.3585	66.3679
31.7374	34.4065	39.2621
39.2066	29.6077	53.5233
56.6944	25.6476	49.7593
56.1202	24.4694	69.8116
53.3906	18.7148	24.5208
20.129	32.3558	48.0842
22.6011	22.0552	38.576
79.5244	19.8284	30.4694
44.0307	27.4295	60.1468
31.4983	31.0358	15.2426
33.3045	33.4295	29.2932
15.7148	33.4548	80.7771
58.816	36.5944	50.45
24.423	26.563	40.5728
39.9455	20.6568	42.9652
32.3465	20.3006	33.6869
57.7796	31.9706	36.1488
28.8372	69.6015	26.6317
34.1263	30.2362	96.6106
35.8612	65.4771	21.9127
43.2958	21.7214	23.0645
90.3463	21.1935	16.0198
137.794	19.6503	73.9639
74.9228	71.7024	65.0366
56.0035	38.3851	35.9017
63.7211	33.258	42.5861
28.4295		75.0538
32.1069		34.6177
27.1197		25.1131
89.0168		25.7146
22.3137		19.4853
29.0815		18.5366
51.2699		19.6568
81.8672		38.5586
24.2064		13.4787
61.2253		93.4922
40.3978		67.0885
31.6011		33.9481
42.6607		56.4844
20.9574		41.3276
27.7411		35.5631
48.8659
28.2067
38.7357
39.4471
39.8484
30.5513
27.1131
30.728
32.1908
112.086
113.124
31.683
27.4428
15.0711
45.4797
Anova results
Parameter
Table Analyzed	expTOT_single_cell_migration
Kruskal-Wallis test
P value	0.0481
Exact or approximate P value?	Approximate
P value summary	*
Do the medians vary signif. (P < 0.05)?	Yes
Number of groups	3
Kruskal-Wallis statistic	6.07
Data summary
Number of treatments (columns)	3
Number of values (total)	156
Multiple comparisons Kruskal-Wallis test
Number of families	1
Number of comparisons per family	3
Alpha	0.05
Dunn's multiple comparisons test	Mean rank diff,	Significant?	Summary
Caco2 shNT vs. Caco2 shEpCAM # 1	22.79	Yes	*		A-B
Caco2 shNT vs. Caco2 shEpCAM # 2	8.498	No	ns		A-C
Caco2 shEpCAM # 1 vs. Caco2 shEpCAM # 2	-14.29	No	ns		B-C
Test details	Mean rank 1	Mean rank 2	Mean rank diff,	n1	n2
Caco2 shNT vs. Caco2 shEpCAM # 1	86.74	63.95	22.79	67	37
Caco2 shNT vs. Caco2 shEpCAM # 2	86.74	78.24	8.498	67	52
Caco2 shEpCAM # 1 vs. Caco2 shEpCAM # 2	63.95	78.24	-14.29	37	52
Descriptive statistics	Caco2 shNT	Caco2 shEpCAM # 1	Caco2 shEpCAM # 2
Number of values	67	37	52
Minimum	15.07	18.71	13.48
25% Percentile	28.43	24.42	24.95
Median	39.21	30.24	34.28
75% Percentile	56	35.52	50.28
Maximum	137.8	71.7	96.61
Mean	44.89	33.62	40.07
Std. Deviation	25.04	13.98	20.31
Std. Error of Mean	3.059	2.298	2.816
Lower 95% CI	38.78	28.96	34.41
Upper 95% CI	50.99	38.28	45.72
Mean ranks	86.74	63.95	78.24
