# Supplementary material for: EpCAM promotes endosomal modulation of the cortical RhoA zone for epithelial organization
Source: Nat Commun. 2021 Apr 13;12:2226. doi: 10.1038/s41467-021-22482-9 (PMC8044225; doi:10.1038/s41467-021-22482-9)
Supplement: Supplementary file 16 — Source Data [file 41467_2021_22482_MOESM16_ESM.zip › NCOMMS-20-15611B Source data files/NCOMMS-20-15611A Source data file Figure 2c.xlsx]

## Sheet: Figure 2c
	Caco2 shNT																																						Caco2 shEpCAM # 1
Ventral Stress Fibers	12	19	5	17	12	11	11	12	9	10	19	10	12	10	13	15	9	12	25	14	9	22	12	26	20	22	8	22	19	12	7	11	13	7	13	16	20		0	0	0	5	0	1	0	0	0	2	0
Radial Fibers	5	4	3	6	4	3	4	4	4	4	3	6	5	9	4	0	3	0	4	5	8	2	6	0	2	0	7	2	7	7	7	7	4	0	6	14	0		24	26	10	8	8	24	17	27	16	14	18
Circumferential Arcs	5	2	5	4	5	1	2	2	1	2	4	5	4	3	4	0	4	0	2	3	4	2	4	0	5	0	5	3	5	4	13	6	2	0	3	4	0		39	24	5	9	10	24	16	17	23	15	15
Row statistics	Caco2 shNT			Caco2 shEpCAM # 1			Caco2 shEpCAM #2			Caco2 shEpCAM-R
Ventral Stress Fibers	13.9459	5.30694	37	0.692308	1.30089	39	0.565217	1.45529	46	28.8148	8.71355	27
Radial Fibers	4.2973	2.95207	37	23.2308	7.74753	39	26.9783	5.37686	46	5	3.3282	27
Circumferential Arcs	3.18919	2.43627	37	20.3333	8.11215	39	21.0435	5.79638	46	3.44444	2.13638	27
2way Anova
Table Analyzed	SF_types_Caco2
Two-way RM ANOVA	Matching: Stacked
Assume sphericity?	Yes
Alpha	0.05
Source of Variation	% of total variation	P value	P value summary	Significant?
fiber type x clone	64.58	<0,0001	****	Yes
fiber type	1.928	<0,0001	****	Yes
clone	9.3	<0,0001	****	Yes
Subject	8.029	0.0071	**	Yes
ANOVA table	SS	DF	MS	F (DFn, DFd)	P value
fiber type x clone	38861	6	6477	F (6, 290) = 274,4	P<0,0001
fiber type	1160	2	580.2	F (2, 290) = 24,58	P<0,0001
clone	5596	3	1865	F (3, 145) = 55,98	P<0,0001
Subject	4832	145	33.32	F (145, 290) = 1,412	P=0,0071
Residual	6845	290	23.6
Data summary
Number of columns (clone)	4
Number of rows (fiber type)	3
Number of subjects (Subject)	149
Number of missing values	0
Multiple comparisons 2way Anova
Within each row, compare columns (simple effects within rows)
Number of families	3
Number of comparisons per family	6
Alpha	0.05
Tukey's multiple comparisons test	Predicted (LS) mean diff,	95,00% CI of diff,	Below threshold?	Summary	Adjusted P Value
Ventral Stress Fibers
Caco2 shNT vs. Caco2 shEpCAM # 1	13.25	10,19 to 16,32	Yes	****	<0,0001
Caco2 shNT vs. Caco2 shEpCAM #2	13.38	10,43 to 16,33	Yes	****	<0,0001
Caco2 shNT vs. Caco2 shEpCAM-R	-14.87	-18,25 to -11,49	Yes	****	<0,0001
Caco2 shEpCAM # 1 vs. Caco2 shEpCAM #2	0.1271	-2,781 to 3,035	No	ns	0.9995
Caco2 shEpCAM # 1 vs. Caco2 shEpCAM-R	-28.12	-31,47 to -24,78	Yes	****	<0,0001
Caco2 shEpCAM #2 vs. Caco2 shEpCAM-R	-28.25	-31,49 to -25,01	Yes	****	<0,0001
Radial Fibers
Caco2 shNT vs. Caco2 shEpCAM # 1	-18.93	-22,00 to -15,87	Yes	****	<0,0001
Caco2 shNT vs. Caco2 shEpCAM #2	-22.68	-25,63 to -19,73	Yes	****	<0,0001
Caco2 shNT vs. Caco2 shEpCAM-R	-0.7027	-4,085 to 2,679	No	ns	0.9503
Caco2 shEpCAM # 1 vs. Caco2 shEpCAM #2	-3.747	-6,656 to -0,8391	Yes	**	0.0053
Caco2 shEpCAM # 1 vs. Caco2 shEpCAM-R	18.23	14,89 to 21,58	Yes	****	<0,0001
Caco2 shEpCAM #2 vs. Caco2 shEpCAM-R	21.98	18,74 to 25,22	Yes	****	<0,0001
Circumferential Arcs
Caco2 shNT vs. Caco2 shEpCAM # 1	-17.14	-20,21 to -14,08	Yes	****	<0,0001
Caco2 shNT vs. Caco2 shEpCAM #2	-17.85	-20,80 to -14,90	Yes	****	<0,0001
Caco2 shNT vs. Caco2 shEpCAM-R	-0.2553	-3,637 to 3,127	No	ns	0.9974
Caco2 shEpCAM # 1 vs. Caco2 shEpCAM #2	-0.7101	-3,619 to 2,198	No	ns	0.9225
Caco2 shEpCAM # 1 vs. Caco2 shEpCAM-R	16.89	13,54 to 20,23	Yes	****	<0,0001
Caco2 shEpCAM #2 vs. Caco2 shEpCAM-R	17.6	14,36 to 20,84	Yes	****	<0,0001
Test details	Predicted (LS) mean 1	Predicted (LS) mean 2	Predicted (LS) mean diff,	SE of diff,	N1	N2	q	DF
Ventral Stress Fibers
Caco2 shNT vs. Caco2 shEpCAM # 1	13.95	0.6923	13.25	1.189	37	39	15.76	435
Caco2 shNT vs. Caco2 shEpCAM #2	13.95	0.5652	13.38	1.144	37	46	16.54	435
Caco2 shNT vs. Caco2 shEpCAM-R	13.95	28.81	-14.87	1.311	37	27	16.04	435
Caco2 shEpCAM # 1 vs. Caco2 shEpCAM #2	0.6923	0.5652	0.1271	1.128	39	46	0.1594	435
Caco2 shEpCAM # 1 vs. Caco2 shEpCAM-R	0.6923	28.81	-28.12	1.297	39	27	30.66	435
Caco2 shEpCAM #2 vs. Caco2 shEpCAM-R	0.5652	28.81	-28.25	1.256	46	27	31.81	435
Radial Fibers
Caco2 shNT vs. Caco2 shEpCAM # 1	4.297	23.23	-18.93	1.189	37	39	22.52	435
Caco2 shNT vs. Caco2 shEpCAM #2	4.297	26.98	-22.68	1.144	37	46	28.04	435
Caco2 shNT vs. Caco2 shEpCAM-R	4.297	5	-0.7027	1.311	37	27	0.7578	435
Caco2 shEpCAM # 1 vs. Caco2 shEpCAM #2	23.23	26.98	-3.747	1.128	39	46	4.7	435
Caco2 shEpCAM # 1 vs. Caco2 shEpCAM-R	23.23	5	18.23	1.297	39	27	19.88	435
Caco2 shEpCAM #2 vs. Caco2 shEpCAM-R	26.98	5	21.98	1.256	46	27	24.75	435
Circumferential Arcs
Caco2 shNT vs. Caco2 shEpCAM # 1	3.189	20.33	-17.14	1.189	37	39	20.39	435
Caco2 shNT vs. Caco2 shEpCAM #2	3.189	21.04	-17.85	1.144	37	46	22.07	435
Caco2 shNT vs. Caco2 shEpCAM-R	3.189	3.444	-0.2553	1.311	37	27	0.2753	435
Caco2 shEpCAM # 1 vs. Caco2 shEpCAM #2	20.33	21.04	-0.7101	1.128	39	46	0.8906	435
Caco2 shEpCAM # 1 vs. Caco2 shEpCAM-R	20.33	3.444	16.89	1.297	39	27	18.41	435
Caco2 shEpCAM #2 vs. Caco2 shEpCAM-R	21.04	3.444	17.6	1.256	46	27	19.82	435
[truncated: 101 more columns]
