# Supplementary material for: EpCAM promotes endosomal modulation of the cortical RhoA zone for epithelial organization
Source: Nat Commun. 2021 Apr 13;12:2226. doi: 10.1038/s41467-021-22482-9 (PMC8044225; doi:10.1038/s41467-021-22482-9)
Supplement: Supplementary file 16 — Source Data [file 41467_2021_22482_MOESM16_ESM.zip › NCOMMS-20-15611B Source data files/NCOMMS-20-15611A Source data file Figure 2d SuppFigures 2c-d.xlsx]

## Sheet: Figure 2d - SuppFigures 2c-d
Caco2 shNT VSF	Caco2 shNT RF	Caco2 shEpCAM #1 VSF	Caco2 shEpCAM #1 RF	Caco2 shEpCAM #2 VSF	Caco2 shEpCAM #2 RF	Caco2 shEpCAM-R VSF	Caco2 shEpCAM-R RF	Caco2 shNT CA	Caco2 shEpCAM #1 CA	Caco2 shEpCAM #2 CA
15.406	1.405	13.801	10.006	5.23	6.573	19.819	1.931	7.882	12.296	9.153
9.778	1.36	9.764	5.814	11.35	5.419	10.957	3.095	11.477	24.755	16.085
16.777	1.079	27.153	6.121	7.591	4.226	9.817	1.651	16.021	19.9	12.122
10.957	2.568	13.903	7.3	8.181	3.283	7.696	1.537	10.468	12.617	11.562
15.77	1.304	13.871	4.458	15.784	2.91	5.903	1.905	12.103	9.23	15.437
13.038	1.382	9.432	8.249	28.585	2.556	6.267	1.266	6.17	23.735	21.782
13.415	1.543	12.61	6.137	8.491	6.208	5.618	2.459	13.456	15.782	8.096
14.726	1.267	6.572	10.851	13.038	1.984	4.313	1.778	6.972	9.797	20.686
18.012	2.169	11.587	4.811	19.761	2.089	12.234	1.208	7.5	12.541	5.959
18.13	0.994	20.27	5.07	16.872	3.205	10.541	2.236	14.515	16.224	8.667
17.483	1.145	8.785	6.251	7.873	4.922	3.792	2.253	11.588	15.464	10.718
9.043	1.407	10.032	8.354	19.576	2.88	5.475	0.856	21.574	13.595	10.149
9.985	1.829	22.39	6.185	10.308	1.916	3.603	1.4	21.203	37.573	13.163
24.588	1.374	24.526	4.513	14.357	2.612	5.918	1.833	20.108	25.786	9.973
34.916	2.039	26.55	7.438	15.277	2.811	5.231	1.331	24.872	12.297	10.2
17.442	0.941	6.054	7.146	13.917	6.477	4.162	1.248	7.862	14.777	16.786
19.082	2.51	12.945	5.309	19.348	3.09	4.339	1.385	13.015	13.033	18.681
18.347	1.044	5.628	5.713		6.331	6.662	1.924	11.319	27.333	26.41
14.771	0.796	18.672	4.216		3.415	9.635	2.16	14.161	12.182	13.964
13.882	1.111	23.645	3.205		3.351	2.982	1.765	8.102	10.219	15.583
15.717	0.799	25.679	3.976		2.633	7.44	1.23	12.126	16.976	15.148
15.256	4.626	31.315	5.728		3.785	8.547	1.641	15.521	23.851	21.433
9.278	0.728		4.915		3.066	7.629	2.269	18.98	22.149	18.708
13.23	0.711		3.823		4.491	5.076	3.004	8.499	10.894	12.537
24.108	3.068		4.829		3.552	3.636	1.508	10.346	16.922	18.35
14.008	1.16		6.377		2.738	5.978	1.382	26.013	35.894	12.927
20.207	0.772		5.454		3.158	4.885	1.209	23.807	34.452	13.54
8.498	0.533		4.983		4.597	7.661	2.498	8.961	19.527	12.787
19.769	2.143		4.768		5.072	7.535	1.702	11.911	21.218	11.474
15.366	3.044		5.394		6.965	4.773	1.695	8.118	28.741	15.934
11.449	1.335		4.778		5.858	11.041	2.064	11.268	17.004	12.246
	0.944		5.324		4.877	5.084	2.793	5.216	13.666	9.437
	0.728		4.717		3.663	5.903	0.906	6.851	22.538	18.535
	2.662		3.871		5.145	7.251	1.127	16.895	29.168	14.778
	0.876		2.871		6.553	3.294	3.205	12.744	17.437	11.129
	1.182		3.748		7.002	6.109	4.121	9.061	11.077	13.922
	0.858		3.12		4.137	5.373	3.631	11.241	19.631	18.514
	1.28		2.772		6.16	8.688	5.268	10.934	24.322	10.729
	0.689		5.42		6.199	8.109	1.984	10.214	10.419	10.647
	1.386		8.057		3.917	6.539	2.045	9.693	10.781	14.914
	1.024		5.861		3.602	8.217	2.421	12.198	15.111	13.797
	0.579		5.639		2.867	4.673	1.979	13.484	12.539	8.674
	1.485		4.041		3.347	4.646	2.007	9.119	11.009	31.744
	1.086		3.742		2.126	4.396	1.786	9.5	11.155	17.348
	1.318		5.291		1.843	11.742	1.99	15.401	9.667	14.939
	1.844		3.155		2.116	7.747	2.354	10.041	14.625	16.401
	1.192		4.585		1.857	5.374	4.878	10.612	8.676	8.511
	0.89		2.473		1.984	6.01	2.31	10.91	17.14	15.725
	1.405		3.14		2.518	6.762	3.102	4.602	22.856	20.25
	1.304		2.87		2.608	12.551		6.16	18.676	14.733
	0.781		3.847		3.852	5.736		12.864	17.432	21.328
	2.982		2.814		1.771	4.693		6.578	10.302	23.796
	0.756		3.514		1.932	7.397		5.893	13.598	22.272
	1.791		5.35		3.555	2.962		8.628	10.258	14.167
	0.761		3.328		2.374	3.579		20.129	8.909	12.471
	1.667		3.994		2.117	1.915		22.85	19.669	8.015
	2.104		6.531		6.834	5.211		17.736	22.38	18.114
	0.87		4.298		6.106	11.364		15.275	9.11	16.108
	2.111		5.135		5.135	8.89		6.778	14.706	18.21
	0.667		7.448		3.446	11.456			34.855	10.089
	2.582		4.226		3.576	6.732				18.905
	1.131		3.816		6.87	8.716				28.073
	1.17		7.372		3.968	9.592				12.752
	1.383		3.748		3.048	11.791				26.699
	1.016		1.952		3.604	11.162				17.361
	1.737		4.69		3.571	9.556				10.469
	0.754		5.234		5.82	3.869				14.615
	0.724		6.519		3.904	8.706				18.125
	1.466		3.302		2.239	10.9				14.026
	0.579		4.062		4.924	15.311				3.943
	0.616		4.487		3.933	8.525				10.883
	0.718		3.377		2.59	8.872				10.401
	0.916		3.55		4.157	8.147				36.118
	0.768		3.544		2.111	8.82				13.465
	1.59		3.389		3.67	10.006				24.119
	0.819		6.152		3.848	3.693				26.197
	1.488		5.682		6.503	5.495				11.02
	1.344		6.112		3.976	5.543				9.474
	0.994		5.911		2.896	22.939				15.118
	0.696		4.873		7.569	18.389				23.598
	1.08		6.377		6.259	12.801				26.269
	2.008		4.859		3.482	4.452				11.055
	0.833		6.38		4.773	11.37				20.921
	0.907		6.575		3.154	18.772				15.269
	1.629		7.125		3.499	6.782				18.965
	1.054		6.157		5.45	21.359				12.52
	1.888		7.508		2.273	10.975				18.794
	1.127		8.721		5.532	7.276				11.088
	0.84		6.386		6.923	6.484				9.544
	1.398		3.582		3.81	11.461				18.233
	1.393		3.456		3.278	9.411				15.042
	1.335		9.171		3.663	6.349				12.53
	1.15		2.281		3.81	3.209				7.769
	0.768		2.867		7.077	9.64				10.111
	0.711		4.37		5.541	7.945				22.308
	1.36		7.906		5.43	8.198				13.593
	1.016		6.308		4.625	11.973				11.453
	1.331		3.912		5.325	7.892				25.609
	1.08		5.977		3.646	12.546				6.136
	0.872		3.48		3.278	6.324				29.338
	1.932		10.043		6.643	9.829				10.904
	1.56		5.693		4.903	9.336				15.562
	0.667		5.889		3.476	8.412
	1.363		2.896		4.635	20.245
	1.537		3.964		2.656
	0.984		7.307		3.654
	1.374		3.968		2.56
	1.325		3.766		4.526
	3.351		5.532		3.843
	2.245		7.402		3.988
	1.192		6.502		5.375
	1.215		5.947		5.123
	1.96		5.139		12.59
	1.044		4.006		4.894
	1.085		4.412		3.487
	1.292		5.261		3.924
	1.74		3.786		3.727
	1.037		5.191		4.533
	1.237		6.671		8.678
	1.689		5.298		6.144
	1.15		4.753		3.409
	0.894		4.919		4.572
	0.87		5.023		5.051
	1.024		4.257		4.203
	1.422		5.759		3.403
	0.745		6.213		4.773
	1.607		4.731		3.576
	1.107		4.104		2.985
	0.872		7.754		4.112
	1.305		7.301		3.33
	1.145		5.812		3.595
	0.994		8.532		3.536
	3.223		5.623		2.985
	2.091		7.523		4.098
	1.335		5.895		3.198
	1.332		5.682		6.02
	1.161		3.614		4.097
	0.761		8.936		3.933
	0.809		5.344		3.023
	4.485		6.32		4.298
	1.378		6.695		5.868
	1.654		7.004		2.662
	1.895		3.715		2.693
	1.096		2.91		3.767
	0.894		4.296		3.044
	1.548		4.161		4.854
	1.17		4.474		5.441
	0.881		7.648		3.838
	1.607		3.95		4.127
	1.557		5.701		4.45
	1.491		5.209		5.018
	1.016		4.881		5.12
	1.014		4.259		4.612
	1.28		2.389		3.801
	1.588		5.42		5.728
	2.331		4.441		3.409
	1.692		4.158		8.807
	2.576		1.644		5.145
	1.15		3.573		5.018
	1.054		1.792		5.12
			3.132		4.612
			4.191		3.801
			2.185		5.728
			5.097		3.409
			2.442		8.807
			5.267		5.145
			4.973		7.699
			2.748		6.903
			1.744		6.616
			3.582		6.425
			5.309		5.808
			6.315		3.084
			5.668		4.931
			5.689		3.686
			6.777		6.957
			4.077		7.744
			3.833		6.761
			4.407		4.464
			8.009		6.133
			6.391		3.141
			5.653		7.992
			6.143		7.304
			3.08		7.088
			5.77		7.076
			6.072		4.08
			5.91		7.383
			4.953		6.198
			5.564		5.51
			4.948		3.023
			5.277		5.27
			4.572		5.021
			1.788		5.764
			4.407		4.298
			4.221		2.785
			4.808		5.663
			1.888		4.097
			3.576		3.109
			6.044		4.43
			3.267		4.014
			5.818		4.533
			5.513		3.432
			5.711		2.832
			8.919		3.618
			8.566		2.499
			10.284		3.333
			9.771		4.487
			6.56		7.358
			3.207		4.625
			3.583		2.732
			2.687		4.751
			3.189		4.232
			4.121		3.422
			5.761		6.872
			5.003		3.073
			4.442		4.272
			4.548		3.073
			2.111		5.472
			5.12		5.068
			5.285		4.262
			3.876		2.61
			2.955		6.058
			3.278		4.776
			2.703		3.526
					5.435
					8.297
					6.541
					4.42
					4.421
					7.727
					6.109
					7.532
					3.801
					3.071
					4.242
					4.674
					3.789
					5.22
					3.377
					2.772
					3.998
					3.994
					2.335
					3.099
					4.982
					3.94
					2.852
					4.061
					2.289
					2.757
					2.693
					2.21
					2.899
					1.335
					1.854
					2.019
					4.759
					5.935
					1.943
					2.406
					2.878
					2.535
					1.347
					1.846
					4.953
					3.892
					4.773
					2.852
					2.169
					4.812
					2.622
					5.646
					4.942
					4.311
					3.38
					2.101
					2.16
					5.815
					2.06
					4.942
					2.726
					5.504
					5.27
					5.632
					3.776
					4.107
					4.813
					6.993
					3.618
					2.826
					4.394
					3.311
					3.126
					3.361
					4.216
					2.232
					2.415
					2.751
					1.706
					2.814
					1.927
					2.404
					2.142
					2.473
					3.032
					5.128
					6.348
					3.464
					2.932
					3.403
					3.487
					3.499
					3.607
Anova results Kruskal-Wallis test
Table Analyzed	Data_SF_length
Kruskal-Wallis test
P value	<0,0001
Exact or approximate P value?	Approximate
P value summary	****
Do the medians vary signif. (P < 0.05)?	Yes
Number of groups	11
Kruskal-Wallis statistic	886
Data summary
Number of treatments (columns)	11
Number of values (total)	1139
Multiple comparisons Kruskal-Wallis test
Number of families	1
Number of comparisons per family	11
Alpha	0.05
Dunn's multiple comparisons test	Mean rank diff,	Significant?	Summary	Adjusted P Value
Caco2 shNT VSF vs. Caco2 shEpCAM #1 VSF	31.75	No	ns	>0,9999	A-C
Caco2 shNT VSF vs. Caco2 shEpCAM #2 VSF	57.18	No	ns	>0,9999	A-E
Caco2 shNT VSF vs. Caco2 shEpCAM-R VSF	260.1	Yes	**	0.0012	A-G
Caco2 shNT RF vs. Caco2 shEpCAM #1 RF	-446.3	Yes	****	<0,0001	B-D
Caco2 shNT RF vs. Caco2 shEpCAM #2 RF	-351.8	Yes	****	<0,0001	B-F
Caco2 shNT RF vs. Caco2 shEpCAM-R RF	-95.67	No	ns	0.8234	B-H
Caco2 shEpCAM #1 VSF vs. Caco2 shEpCAM #2 VSF	25.43	No	ns	>0,9999	C-E
Caco2 shEpCAM #1 RF vs. Caco2 shEpCAM #2 RF	94.53	Yes	*	0.0115	D-F
Caco2 shNT CA vs. Caco2 shEpCAM #1 CA	-99.62	No	ns	>0,9999	I-J
Caco2 shNT CA vs. Caco2 shEpCAM #2 CA	-71.47	No	ns	>0,9999	I-K
Caco2 shEpCAM #1 CA vs. Caco2 shEpCAM #2 CA	28.15	No	ns	>0,9999	J-K
Test details	Mean rank 1	Mean rank 2	Mean rank diff,	n1	n2	Z
Caco2 shNT VSF vs. Caco2 shEpCAM #1 VSF	998.4	966.6	31.75	31	22	0.3462
Caco2 shNT VSF vs. Caco2 shEpCAM #2 VSF	998.4	941.2	57.18	31	17	0.576
Caco2 shNT VSF vs. Caco2 shEpCAM-R VSF	998.4	738.3	260.1	31	104	3.864
Caco2 shNT RF vs. Caco2 shEpCAM #1 RF	102.5	548.8	-446.3	160	223	13.1
Caco2 shNT RF vs. Caco2 shEpCAM #2 RF	102.5	454.2	-351.8	160	312	11
Caco2 shNT RF vs. Caco2 shEpCAM-R RF	102.5	198.1	-95.67	160	49	1.781
Caco2 shEpCAM #1 VSF vs. Caco2 shEpCAM #2 VSF	966.6	941.2	25.43	22	17	0.2394
Caco2 shEpCAM #1 RF vs. Caco2 shEpCAM #2 RF	548.8	454.2	94.53	223	312	3.277
Caco2 shNT CA vs. Caco2 shEpCAM #1 CA	908.4	1008	-99.62	59	60	1.652
Caco2 shNT CA vs. Caco2 shEpCAM #2 CA	908.4	979.9	-71.47	59	102	1.328
Caco2 shEpCAM #1 CA vs. Caco2 shEpCAM #2 CA	1008	979.9	28.15	60	102	0.526
Descriptive statistics	Caco2 shNT VSF	Caco2 shNT RF	Caco2 shEpCAM #1 VSF	Caco2 shEpCAM #1 RF	Caco2 shEpCAM #2 VSF	Caco2 shEpCAM #2 RF	Caco2 shEpCAM-R VSF	Caco2 shEpCAM-R RF	Caco2 shNT CA	Caco2 shEpCAM #1 CA	Caco2 shEpCAM #2 CA
Number of values	31	160	22	223	17	312	104	49	59	60	102
Minimum	8.498	0.533	5.628	1.644	5.23	1.335	1.915	0.856	4.602	8.676	3.943
25% Percentile	13.04	0.9093	9.681	3.823	8.336	3.053	5.373	1.454	8.499	11.41	10.99
Median	15.37	1.204	13.84	4.973	13.92	3.929	7.582	1.931	11.27	15.62	14.67
75% Percentile	18.13	1.559	23.87	6.072	18.11	5.143	9.826	2.388	15.28	22.32	18.57
Maximum	34.92	4.626	31.32	10.85	28.59	12.59	22.94	5.268	26.01	37.57	36.12
Mean	15.88	1.367	16.14	5.078	13.86	4.236	8.179	2.109	12.33	17.47	15.47
Std. Deviation	5.368	0.6642	7.807	1.751	5.915	1.621	4.07	0.9242	5.209	7.319	5.924
Std. Error of Mean	0.9641	0.05251	1.664	0.1173	1.435	0.09177	0.3991	0.132	0.6782	0.9449	0.5865
Lower 95% CI	13.92	1.263	12.68	4.847	10.81	4.055	7.388	1.843	10.97	15.58	14.31
Upper 95% CI	17.85	1.471	19.61	5.309	16.9	4.417	8.971	2.374	13.69	19.37	16.63
Mean ranks	998.4	102.5	966.6	548.8	941.2	454.2	738.3	198.1	908.4	1008	979.9
