# Supplementary material for: EpCAM promotes endosomal modulation of the cortical RhoA zone for epithelial organization
Source: Nat Commun. 2021 Apr 13;12:2226. doi: 10.1038/s41467-021-22482-9 (PMC8044225; doi:10.1038/s41467-021-22482-9)
Supplement: Supplementary file 16 — Source Data [file 41467_2021_22482_MOESM16_ESM.zip › NCOMMS-20-15611B Source data files/NCOMMS-20-15611A Source data file Figure 2e.xlsx]

## Sheet: Figure 2e
Caco2 shNT	Caco2 shEpCAM #1	Caco2 shEpCAM #2	Caco2 shEpCAM-R	Caco2 shNT	Caco2 shEpCAM #1	Caco2 shEpCAM #2	Caco2 shEpCAM-R
47	58	32	80	93	72	46	131
49	48	58	129	125	54	87	271
81	43	32	44	156	68	1	129
57	24	18	68	132	45	33	167
31	12	33	118	73	0	50	257
69	24	56	137	109	35	80	275
19	62	59	216	38	95	86	291
69	51	66	34	122	87	119	158
124	30	34	147	300	17	39	231
80	31	41	128	158	33	62	167
86	41	51	71	144	49	96	142
108	46	23		214	70	43
54	27	47		141	41	82
55	155	52		112	222	67
44	71	34		135	115	54
47	95	59		123	120	93
56	38	41		100	58	63
31	80	21		72	93	48
49	80	30		117	105	85
67	69	40		143	99	55
33	27	30		109	65	70
30	87	60		90	147	84
33	70	61		100	90	96
56	40	39		139	66	64
45	33	50		112	49	84
64	88	26		134	103	33
31	53	25		112	69	34
40	45	72		89	70	86
54	42	18		121	58	41
50	65	20		107	97	38
47				137
Anova results
Table Analyzed	FA_distribution_rescue
Kruskal-Wallis test
P value	<0,0001
Exact or approximate P value?	Approximate
P value summary	****
Do the medians vary signif. (P < 0.05)?	Yes
Number of groups	12
Kruskal-Wallis statistic	150.7
Data summary
Number of treatments (columns)	12
Number of values (total)	306
Multiple comparisons Kruskal-Wallis test
Number of families	1
Number of comparisons per family	9
Alpha	0.05
Dunn's multiple comparisons test	Mean rank diff,	Significant?	Summary	Adjusted P Value
Caco2 shNT vs. Caco2 shEpCAM #1	3.289	No	ns	>0,9999	A-B
Caco2 shNT vs. Caco2 shEpCAM #2	31.96	No	ns	>0,9999	A-C
Caco2 shNT vs. Caco2 shEpCAM-R	-79.62	No	ns	0.0931	A-D
Caco2 shNT vs. Caco2 shEpCAM #1	70.85	Yes	*	0.0159	E-F
Caco2 shNT vs. Caco2 shEpCAM #2	88.7	Yes	***	0.0008	E-G
Caco2 shNT vs. Caco2 shEpCAM-R	-47.76	No	ns	>0,9999	E-H
Caco2 shNT vs. Caco2 shEpCAM #1	181.8	Yes	****	<0,0001	I-J
Caco2 shNT vs. Caco2 shEpCAM #2	151.6	Yes	****	<0,0001	I-K
Caco2 shNT vs. Caco2 shEpCAM-R	72.28	No	ns	0.1792	I-L
Test details	Mean rank 1	Mean rank 2	Mean rank diff,	n1	n2	Z
Caco2 shNT vs. Caco2 shEpCAM #1	121.8	118.6	3.289	31	30	0.1451
Caco2 shNT vs. Caco2 shEpCAM #2	121.8	89.88	31.96	31	30	1.41
Caco2 shNT vs. Caco2 shEpCAM-R	121.8	201.5	-79.62	31	11	2.564
Caco2 shNT vs. Caco2 shEpCAM #1	231.6	160.8	70.85	31	30	3.127
Caco2 shNT vs. Caco2 shEpCAM #2	231.6	143	88.7	31	30	3.914
Caco2 shNT vs. Caco2 shEpCAM-R	231.6	279.4	-47.76	31	11	1.538
Caco2 shNT vs. Caco2 shEpCAM #1	256.4	74.6	181.8	31	30	8.024
Caco2 shNT vs. Caco2 shEpCAM #2	256.4	104.9	151.6	31	30	6.689
Caco2 shNT vs. Caco2 shEpCAM-R	256.4	184.1	72.28	31	11	2.328
Descriptive statistics	Caco2 shNT	Caco2 shEpCAM #1	Caco2 shEpCAM #2	Caco2 shEpCAM-R	Caco2 shNT	Caco2 shEpCAM #1	Caco2 shEpCAM #2	Caco2 shEpCAM-R	Caco2 shNT	Caco2 shEpCAM #1	Caco2 shEpCAM #2	Caco2 shEpCAM-R
Number of values	31	30	30	11	31	30	30	11	31	30	30	11
Minimum	19	12	18	34	38	0	1	129	9	0	1	6
25% Percentile	40	32.5	29	68	100	49	42.5	142	139	3.75	14.75	49
Median	50	47	39.5	118	121	69.5	63.5	167	162	16.5	36	90
75% Percentile	67	70.25	56.5	137	139	97.5	85.25	271	215	60.5	82.25	154
Maximum	124	155	72	216	300	222	119	291	480	209	144	260
Mean	55.03	54.5	40.93	106.5	124.4	76.4	63.97	201.7	181.5	38.87	49.73	103
Std. Deviation	22.96	28.82	15.67	53.17	45.24	42.06	25.8	63.43	95.06	52.95	40.9	72.65
Std. Error of Mean	4.123	5.262	2.861	16.03	8.126	7.679	4.71	19.12	17.07	9.667	7.467	21.9
Lower 95% CI	46.61	43.74	35.08	70.83	107.8	60.69	54.33	159.1	146.6	19.1	34.46	54.2
Upper 95% CI	63.45	65.26	46.78	142.3	141	92.11	73.6	244.3	216.3	58.64	65.01	151.8
Mean ranks	121.8	118.6	89.88	201.5	231.6	160.8	143	279.4	256.4	74.6	104.9	184.1
