# Supplementary material for: EpCAM promotes endosomal modulation of the cortical RhoA zone for epithelial organization
Source: Nat Commun. 2021 Apr 13;12:2226. doi: 10.1038/s41467-021-22482-9 (PMC8044225; doi:10.1038/s41467-021-22482-9)
Supplement: Supplementary file 16 — Source Data [file 41467_2021_22482_MOESM16_ESM.zip › NCOMMS-20-15611B Source data files/NCOMMS-20-15611A Source data file Figure 3e.xlsx]

## Sheet: Figure 3b
Caco2 shNT	Caco2 shEpCAM #1	Caco2 shEpCAM #2
2185	1472	1394
1186	1527	1583
1360	1596	1266
1299	1569	1114
1399	953	1476
1397	1268	813
1397	1233	1379
1074	1168	1352
795	1355	1371
1448	1581	1409
505	3944	1618
588	1777	2030
917	871	1194
1131	1076	1164
1378	704	1755
1463	1303	1380
1241	936	1352
	770
Anova results
Table Analyzed	Data 2
Kruskal-Wallis test
P value	0.3633
Exact or approximate P value?	Approximate
P value summary	ns
Do the medians vary signif. (P < 0.05)?	No
Number of groups	3
Kruskal-Wallis statistic	2.025
Data summary
Number of treatments (columns)	3
Number of values (total)	52
Multiple comparisons Kruskal-Wallis test
Number of families	1
Number of comparisons per family	3
Alpha	0.05
Dunn's multiple comparisons test	Mean rank diff,	Significant?	Summary	Adjusted P Value
Caco2 shNT vs. Caco2 shEpCAM #1	-2.997	No	ns	>0,9999	A-B
Caco2 shNT vs. Caco2 shEpCAM #2	-7.353	No	ns	0.4715	A-C
Caco2 shEpCAM #1 vs. Caco2 shEpCAM #2	-4.356	No	ns	>0,9999	B-C
Test details	Mean rank 1	Mean rank 2	Mean rank diff,	n1	n2	Z
Caco2 shNT vs. Caco2 shEpCAM #1	23.06	26.06	-2.997	17	18	0.5847
Caco2 shNT vs. Caco2 shEpCAM #2	23.06	30.41	-7.353	17	17	1.415
Caco2 shEpCAM #1 vs. Caco2 shEpCAM #2	26.06	30.41	-4.356	18	17	0.85
Descriptive statistics	Caco2 shNT	Caco2 shEpCAM #1	Caco2 shEpCAM #2
Number of values	17	18	17
Minimum	505	704	813
25% Percentile	995.5	948.8	1230
Median	1299	1286	1379
75% Percentile	1398	1572	1530
Maximum	2185	3944	2030
Mean	1221	1395	1391
Std. Deviation	387.4	708.2	268.9
Std. Error of Mean	93.97	166.9	65.23
Lower 95% CI	1022	1042	1253
Upper 95% CI	1421	1747	1529
Mean ranks	23.06	26.06	30.41
