# Supplementary material for: EpCAM promotes endosomal modulation of the cortical RhoA zone for epithelial organization
Source: Nat Commun. 2021 Apr 13;12:2226. doi: 10.1038/s41467-021-22482-9 (PMC8044225; doi:10.1038/s41467-021-22482-9)
Supplement: Supplementary file 16 — Source Data [file 41467_2021_22482_MOESM16_ESM.zip › NCOMMS-20-15611B Source data files/NCOMMS-20-15611A Source data file Figure 3f.xlsx]

## Sheet: Figure 3c
Caco2 shNT	Caco2 shEpCAM #1	Caco2 shEpCAM #2
6367	7161	5868
3739	4133	8850
3999	8400	9465
3871	10299	4797
3857	2484	8087
4864	2635	1733
3311	3742	6738
4147	5005	6097
2261	5944	9161
4118	7877	6140
3598	8823	7365
1871	5287	8122
4122	3162	7395
4694	2426	3672
4856	4941	10328
5405	9027	3902
4472	3856	5310
	4129
Anova results
Table Analyzed	YMunder2
Kruskal-Wallis test
P value	0.0057
Exact or approximate P value?	Approximate
P value summary	**
Do the medians vary signif. (P < 0.05)?	Yes
Number of groups	3
Kruskal-Wallis statistic	10.33
Data summary
Number of treatments (columns)	3
Number of values (total)	52
Multiple comparisons Kruskal-Wallis test
Number of families	1
Number of comparisons per family	3
Alpha	0.05
Dunn's multiple comparisons test	Mean rank diff,	Significant?	Summary	Adjusted P Value
Caco2 shNT vs. Caco2 shEpCAM #1	-8.608	No	ns	0.2792	A-B
Caco2 shNT vs. Caco2 shEpCAM #2	-16.71	Yes	**	0.0039	A-C
Caco2 shEpCAM #1 vs. Caco2 shEpCAM #2	-8.098	No	ns	0.3423	B-C
Test details	Mean rank 1	Mean rank 2	Mean rank diff,	n1	n2	Z
Caco2 shNT vs. Caco2 shEpCAM #1	18.06	26.67	-8.608	17	18	1.679
Caco2 shNT vs. Caco2 shEpCAM #2	18.06	34.76	-16.71	17	17	3.214
Caco2 shEpCAM #1 vs. Caco2 shEpCAM #2	26.67	34.76	-8.098	18	17	1.58
Descriptive statistics	Caco2 shNT	Caco2 shEpCAM #1	Caco2 shEpCAM #2
Number of values	17	18	17
Minimum	1871	2426	1733
25% Percentile	3669	3597	5054
Median	4118	4973	6738
75% Percentile	4775	8008	8486
Maximum	6367	10299	10328
Mean	4091	5518	6649
Std. Deviation	1060	2496	2304
Std. Error of Mean	257	588.2	558.7
Lower 95% CI	3546	4277	5464
Upper 95% CI	4636	6759	7833
Mean ranks	18.06	26.67	34.76
