# Supplementary material for: EpCAM promotes endosomal modulation of the cortical RhoA zone for epithelial organization
Source: Nat Commun. 2021 Apr 13;12:2226. doi: 10.1038/s41467-021-22482-9 (PMC8044225; doi:10.1038/s41467-021-22482-9)
Supplement: Supplementary file 16 — Source Data [file 41467_2021_22482_MOESM16_ESM.zip › NCOMMS-20-15611B Source data files/NCOMMS-20-15611A Source data file Figure 3g.xlsx]

## Sheet: Figure 3d
Caco2 shNT	Caco2 shEpCAM #2
358.458	864.911
374.426	260.221
442.063	248.053
564.42	957.514
1046.16	142.582
540.563	399.997
459.301	330.925
381.187	183.644
1206.26	94.0985
562.577	350.166
1281.93	254.353
1064.45	656.35
415.816	302.819
627.186
560.06
817.662
1055.01
385.45
590.775
1115.59
589.897
893.555
1067.96
564.613
730.979
987.836
630.23
522.291
415.244
338.728
280.043
280.189
316.533
312.013
324.317
186.162
147.654
301.721
179.313
179.125
Mann-Whitney test
Table Analyzed	quantif_TFM_expTOT
Column B	Caco2 shEpCAM #2
vs.	vs,
Column A	Caco2 shNT
Mann Whitney test
P value	0.0223
Exact or approximate P value?	Exact
P value summary	*
Significantly different (P < 0.05)?	Yes
One- or two-tailed P value?	Two-tailed
Sum of ranks in column A,B	1190 , 241
Mann-Whitney U	150
Difference between medians
Median of column A	531,4, n=40
Median of column B	302,8, n=13
Difference: Actual	-228.6
Difference: Hodges-Lehmann	-174.4
Descriptive statistics	Caco2 shNT	Caco2 shEpCAM #2
Number of values	40	13
Minimum	147.7	94.1
25% Percentile	327.9	215.8
Median	531.4	302.8
75% Percentile	796	528.2
Maximum	1282	957.5
Mean	577.4	388.1
Std. Deviation	315.6	270.5
Std. Error of Mean	49.9	75.02
Lower 95% CI	476.5	224.7
Upper 95% CI	678.4	551.6
Mean ranks	29.75	18.54
