# Supplementary material for: EpCAM promotes endosomal modulation of the cortical RhoA zone for epithelial organization
Source: Nat Commun. 2021 Apr 13;12:2226. doi: 10.1038/s41467-021-22482-9 (PMC8044225; doi:10.1038/s41467-021-22482-9)
Supplement: Supplementary file 16 — Source Data [file 41467_2021_22482_MOESM16_ESM.zip › NCOMMS-20-15611B Source data files/NCOMMS-20-15611A Source data file Figure 4b.xlsx]

## Sheet: Figure 4b
Caco2 shNT	MDCK	Caco2 shEpCAM #1	Caco2 shEpCAM #2	U2OS	Hela
1	1.1814	0.00984425	0.00405958	0.00056243	0
1	1.54592	0.00317887	0	0	0
1	0.74892	0	0	0.0353115	0.00592168
One-way Anova results
Table Analyzed	WB_EpCAM_diff_cell-types
Data sets analyzed	A-F
ANOVA summary
F	35
P value	<0,0001
P value summary	****
Significant diff. among means (P < 0.05)?	Yes
R squared	0.9358
Brown-Forsythe test
F (DFn, DFd)	3,783 (5, 12)
P value	0.0274
P value summary	*
Are SDs significantly different (P < 0.05)?	Yes
Bartlett's test
Bartlett's statistic (corrected)
P value
P value summary
Are SDs significantly different (P < 0.05)?
ANOVA table	SS	DF	MS	F (DFn, DFd)	P value
Treatment (between columns)	4.656	5	0.9312	F (5, 12) = 35,00	P<0,0001
Residual (within columns)	0.3193	12	0.02661
Total	4.975	17
Data summary
Number of treatments (columns)	6
Number of values (total)	18
Multiple comparisons One-way Anova
Number of families	1
Number of comparisons per family	15
Alpha	0.05
Tukey's multiple comparisons test	Mean Diff,	95,00% CI of diff,	Below threshold?	Summary	Adjusted P Value
Caco2 shNT vs. MDCK	-0.1587	-0,6061 to 0,2886	No	ns	0.8326	A-B
Caco2 shNT vs. Caco2 shEpCAM #1	0.9957	0,5483 to 1,443	Yes	****	<0,0001	A-C
Caco2 shNT vs. Caco2 shEpCAM #2	0.9986	0,5513 to 1,446	Yes	****	<0,0001	A-D
Caco2 shNT vs. U2OS	0.988	0,5407 to 1,435	Yes	****	<0,0001	A-E
Caco2 shNT vs. Hela	0.998	0,5507 to 1,445	Yes	****	<0,0001	A-F
MDCK vs. Caco2 shEpCAM #1	1.154	0,7071 to 1,602	Yes	****	<0,0001	B-C
MDCK vs. Caco2 shEpCAM #2	1.157	0,7100 to 1,605	Yes	****	<0,0001	B-D
MDCK vs. U2OS	1.147	0,6994 to 1,594	Yes	****	<0,0001	B-E
MDCK vs. Hela	1.157	0,7094 to 1,604	Yes	****	<0,0001	B-F
Caco2 shEpCAM #1 vs. Caco2 shEpCAM #2	0.002988	-0,4444 to 0,4503	No	ns	>0,9999	C-D
Caco2 shEpCAM #1 vs. U2OS	-0.007617	-0,4550 to 0,4397	No	ns	>0,9999	C-E
Caco2 shEpCAM #1 vs. Hela	0.002367	-0,4450 to 0,4497	No	ns	>0,9999	C-F
Caco2 shEpCAM #2 vs. U2OS	-0.0106	-0,4580 to 0,4367	No	ns	>0,9999	D-E
Caco2 shEpCAM #2 vs. Hela	-0.0006207	-0,4480 to 0,4467	No	ns	>0,9999	D-F
U2OS vs. Hela	0.009984	-0,4374 to 0,4573	No	ns	>0,9999	E-F
Test details	Mean 1	Mean 2	Mean Diff,	SE of diff,	n1	n2	q	DF
Caco2 shNT vs. MDCK	1	1.159	-0.1587	0.1332	3	3	1.686	12
Caco2 shNT vs. Caco2 shEpCAM #1	1	0.004341	0.9957	0.1332	3	3	10.57	12
Caco2 shNT vs. Caco2 shEpCAM #2	1	0.001353	0.9986	0.1332	3	3	10.6	12
Caco2 shNT vs. U2OS	1	0.01196	0.988	0.1332	3	3	10.49	12
Caco2 shNT vs. Hela	1	0.001974	0.998	0.1332	3	3	10.6	12
MDCK vs. Caco2 shEpCAM #1	1.159	0.004341	1.154	0.1332	3	3	12.26	12
MDCK vs. Caco2 shEpCAM #2	1.159	0.001353	1.157	0.1332	3	3	12.29	12
MDCK vs. U2OS	1.159	0.01196	1.147	0.1332	3	3	12.18	12
MDCK vs. Hela	1.159	0.001974	1.157	0.1332	3	3	12.28	12
Caco2 shEpCAM #1 vs. Caco2 shEpCAM #2	0.004341	0.001353	0.002988	0.1332	3	3	0.03173	12
Caco2 shEpCAM #1 vs. U2OS	0.004341	0.01196	-0.007617	0.1332	3	3	0.08088	12
Caco2 shEpCAM #1 vs. Hela	0.004341	0.001974	0.002367	0.1332	3	3	0.02514	12
Caco2 shEpCAM #2 vs. U2OS	0.001353	0.01196	-0.0106	0.1332	3	3	0.1126	12
Caco2 shEpCAM #2 vs. Hela	0.001353	0.001974	-0.0006207	0.1332	3	3	0.006591	12
U2OS vs. Hela	0.01196	0.001974	0.009984	0.1332	3	3	0.106	12
