# Supplementary material for: EpCAM promotes endosomal modulation of the cortical RhoA zone for epithelial organization
Source: Nat Commun. 2021 Apr 13;12:2226. doi: 10.1038/s41467-021-22482-9 (PMC8044225; doi:10.1038/s41467-021-22482-9)
Supplement: Supplementary file 16 — Source Data [file 41467_2021_22482_MOESM16_ESM.zip › NCOMMS-20-15611B Source data files/NCOMMS-20-15611A Source data file Figure 4f.xlsx]

## Sheet: Figure 4f_x0009_ 
	MDCK siRNA Luciferase																																		MDCK siRNA EpCAM #1
Ventral Stress Fibers	5	4	9	14	10	14	7	13	12	19	11	9	15	17	12	11	11	14	9	27	13	13	10	9	16	24	16	17	10	17	7	10	8		1	17	6	8	7	9	5	1	11	18	3	3	7	10	3
Radial Fibers	0	0	0	0	2	0	2	11	0	2	0	4	0	0	0	3	2	4	0	12	0	5	6	5	0	0	0	7	2	5	4	16	7		15	10	12	7	14	21	20	24	9	18	10	6	6	5	8
Circumferential Arcs	0	0	0	0	1	0	1	5	0	2	0	1	0	0	0	1	1	2	0	3	0	2	2	1	0	0	0	6	1	2	1	3	2		12	3	7	3	8	12	13	12	8	8	5	5	2	2	5
Row statistics	MDCK siRNA Luciferase			MDCK siRNA EpCAM #1			MDCK siRNA EpCAM #2
Ventral Stress Fibers	12.5152	4.91885	33	6.85714	4.7041	21	5.72727	4.02718	11
Radial Fibers	3	3.99218	33	11.8095	5.50108	21	12.5455	6.78769	11
Circumferential Arcs	1.12121	1.47389	33	6.71429	4.18501	21	9.81818	5.43725	11
2way Anova results
Table Analyzed	SF_types_MDCK
Two-way RM ANOVA	Matching: Stacked
Assume sphericity?	Yes
Alpha	0.05
Source of Variation	% of total variation	P value	P value summary	Significant?
fiber type x presence of EpCAM	30.35	<0,0001	****	Yes
fiber type	4.199	0.0002	***	Yes
presence of EpCAM	7.217	0.0001	***	Yes
Subject	21.59	0.0299	*	Yes
ANOVA table	SS	DF	MS	F (DFn, DFd)	P value
fiber type x presence of EpCAM	2207	4	551.7	F (4, 124) = 32,57	P<0,0001
fiber type	305.3	2	152.7	F (2, 124) = 9,012	P=0,0002
presence of EpCAM	524.7	2	262.4	F (2, 62) = 10,36	P=0,0001
Subject	1570	62	25.32	F (62, 124) = 1,495	P=0,0299
Residual	2101	124	16.94
Data summary
Number of columns (presence of EpCAM)	3
Number of rows (fiber type)	3
Number of subjects (Subject)	65
Number of missing values	0
Multiple comparisons 2way Anova
Within each row, compare columns (simple effects within rows)
Number of families	3
Number of comparisons per family	3
Alpha	0.05
Tukey's multiple comparisons test	Predicted (LS) mean diff,	95,00% CI of diff,	Below threshold?	Summary	Adjusted P Value
Ventral Stress Fibers
MDCK siRNA Luciferase vs. MDCK siRNA EpCAM #1	5.658	2,728 to 8,588	Yes	****	<0,0001
MDCK siRNA Luciferase vs. MDCK siRNA EpCAM #2	6.788	3,134 to 10,44	Yes	****	<0,0001
MDCK siRNA EpCAM #1 vs. MDCK siRNA EpCAM #2	1.13	-2,776 to 5,036	No	ns	0.7735
Radial Fibers
MDCK siRNA Luciferase vs. MDCK siRNA EpCAM #1	-8.81	-11,74 to -5,880	Yes	****	<0,0001
MDCK siRNA Luciferase vs. MDCK siRNA EpCAM #2	-9.545	-13,20 to -5,891	Yes	****	<0,0001
MDCK siRNA EpCAM #1 vs. MDCK siRNA EpCAM #2	-0.7359	-4,642 to 3,170	No	ns	0.8966
Circumferential Arcs
MDCK siRNA Luciferase vs. MDCK siRNA EpCAM #1	-5.593	-8,523 to -2,663	Yes	****	<0,0001
MDCK siRNA Luciferase vs. MDCK siRNA EpCAM #2	-8.697	-12,35 to -5,043	Yes	****	<0,0001
MDCK siRNA EpCAM #1 vs. MDCK siRNA EpCAM #2	-3.104	-7,010 to 0,8024	No	ns	0.1481
Test details	Predicted (LS) mean 1	Predicted (LS) mean 2	Predicted (LS) mean diff,	SE of diff,	N1	N2	q	DF
Ventral Stress Fibers
MDCK siRNA Luciferase vs. MDCK siRNA EpCAM #1	12.52	6.857	5.658	1.24	33	21	6.453	186
MDCK siRNA Luciferase vs. MDCK siRNA EpCAM #2	12.52	5.727	6.788	1.547	33	11	6.207	186
MDCK siRNA EpCAM #1 vs. MDCK siRNA EpCAM #2	6.857	5.727	1.13	1.653	21	11	0.9664	186
Radial Fibers
MDCK siRNA Luciferase vs. MDCK siRNA EpCAM #1	3	11.81	-8.81	1.24	33	21	10.05	186
MDCK siRNA Luciferase vs. MDCK siRNA EpCAM #2	3	12.55	-9.545	1.547	33	11	8.728	186
MDCK siRNA EpCAM #1 vs. MDCK siRNA EpCAM #2	11.81	12.55	-0.7359	1.653	21	11	0.6295	186
Circumferential Arcs
MDCK siRNA Luciferase vs. MDCK siRNA EpCAM #1	1.121	6.714	-5.593	1.24	33	21	6.379	186
MDCK siRNA Luciferase vs. MDCK siRNA EpCAM #2	1.121	9.818	-8.697	1.547	33	11	7.953	186
MDCK siRNA EpCAM #1 vs. MDCK siRNA EpCAM #2	6.714	9.818	-3.104	1.653	21	11	2.655	186
[truncated: 17 more columns]
