# Supplementary material for: EpCAM promotes endosomal modulation of the cortical RhoA zone for epithelial organization
Source: Nat Commun. 2021 Apr 13;12:2226. doi: 10.1038/s41467-021-22482-9 (PMC8044225; doi:10.1038/s41467-021-22482-9)
Supplement: Supplementary file 16 — Source Data [file 41467_2021_22482_MOESM16_ESM.zip › NCOMMS-20-15611B Source data files/NCOMMS-20-15611A Source data file Figure 4g.xlsx]

## Sheet: Figure 4g
	U2OS + GFP
Ventral Stress Fibers	9	6	13	17	16	9	13	8	11	17	9	8	15	13	10	16	12	19	10	9	10	15	10	16	21	4	16	10	2	13	16	5	10	11	12	11	11	8	16	14	14	25	9	7	9	19	14	8	7
Radial Fibers	12	14	8	19	9	17	2	12	6	13	16	9	12	16	14	18	14	23	14	7	6	10	18	20	20	17	17	9	17	18	21	13	9	6	9	9	6	9	21	10	9	23	7	14	11	28	14	12	13
Circumferential Arcs	10	11	6	12	3	16	12	16	16	7	14	16	18	35	10	15	14	26	13	6	11	10	27	25	23	23	15	12	18	14	19	17	9	11	10	9	9	12	20	13	13	14	18	6	7	30	21	24	20
Row Statistics	U2OS + GFP			U2OS + EpCAM-GFP
Ventral Stress Fibers	11.76	4.56052	50	20.8793	8.80007	58
Radial Fibers	13.28	5.37204	50	6.86207	3.93566	58
Circumferential Arcs	15.08	6.65119	50	9.25862	5.43078	58
2way Anova results
Table Analyzed	SF_types_U2OS
Two-way RM ANOVA	Matching: Stacked
Assume sphericity?	Yes
Alpha	0.05
Source of Variation	% of total variation	P value	P value summary	Significant?
fiber type x presence of EpCAM	22.54	<0,0001	****	Yes
fiber type	11.77	<0,0001	****	Yes
presence of EpCAM	0.4719	0.1734	ns	No
Subject	26.63	0.0088	**	Yes
ANOVA table	SS	DF	MS	F (DFn, DFd)	P value
fiber type x presence of EpCAM	4162	2	2081	F (2, 212) = 66,21	P<0,0001
fiber type	2172	2	1086	F (2, 212) = 34,56	P<0,0001
presence of EpCAM	87.13	1	87.13	F (1, 106) = 1,879	P=0,1734
Subject	4916	106	46.38	F (106, 212) = 1,476	P=0,0088
Residual	6663	212	31.43
Difference between column means
Mean of U2OS + GFP	13.37
Mean of U2OS + EpCAM-GFP	12.33
Difference between means	1.04
SE of difference	0.7588
95% CI of difference	-0,4644 to 2,544
Data summary
Number of columns (presence of EpCAM)	2
Number of rows (fiber type)	3
Number of subjects (Subject)	108
Number of missing values	0
Multiple comparisons 2way Anova
Compare each cell mean with the other cell mean in that row
Number of families	1
Number of comparisons per family	3
Alpha	0.05
Bonferroni's multiple comparisons test	Predicted (LS) mean diff,	95,00% CI of diff,	Below threshold?	Summary	Adjusted P Value
U2OS + GFP - U2OS + EpCAM-GFP
Ventral Stress Fibers	-9.119	-11,92 to -6,317	Yes	****	<0,0001
Radial Fibers	6.418	3,615 to 9,221	Yes	****	<0,0001
Circumferential Arcs	5.821	3,019 to 8,624	Yes	****	<0,0001
Test details	Predicted (LS) mean 1	Predicted (LS) mean 2	Predicted (LS) mean diff,	SE of diff,	N1	N2	t	DF
U2OS + GFP - U2OS + EpCAM-GFP
Ventral Stress Fibers	11.76	20.88	-9.119	1.164	50	58	7.831	318
Radial Fibers	13.28	6.862	6.418	1.164	50	58	5.511	318
Circumferential Arcs	15.08	9.259	5.821	1.164	50	58	4.999	318
[truncated: 59 more columns]
