# Supplementary material for: EpCAM promotes endosomal modulation of the cortical RhoA zone for epithelial organization
Source: Nat Commun. 2021 Apr 13;12:2226. doi: 10.1038/s41467-021-22482-9 (PMC8044225; doi:10.1038/s41467-021-22482-9)
Supplement: Supplementary file 16 — Source Data [file 41467_2021_22482_MOESM16_ESM.zip › NCOMMS-20-15611B Source data files/NCOMMS-20-15611A Source data file Figure 4h.xlsx]

## Sheet: Figure 4h
	HeLa + GFP																																													HeLa + EpCAM-GFP
Ventral Stress Fibers	4	9	5	6	6	10	6	2	0	3	4	3	8	4	10	2	0	3	3	11	8	3	3	5	6	11	12	5	6	4	8	6	5	8	4	4										5	13	5	4
Radial Fibers	7	12	2	5	11	13	8	4	5	9	5	6	6	8	8	15	12	6	0	8	15	9	12	10	3	14	10	8	11	11	5	11	6	6	6	6										0	0	2	0
Circumferential Arcs	0	8	5	6	3	10	9	3	14	14	7	3	7	4	4	12	7	8	7	2	8	10	5	6	0	7	8	5	6	8	2	5	8	2	4	1										0	0	0	0
Row statistics	HeLa + GFP			HeLa + EpCAM-GFP
Ventral Stress Fibers	5.47222	3.01886	36	7.56818	3.71294	44
Radial Fibers	8.13889	3.61862	36	4.65909	3.45027	44
Circumferential Arcs	6.05556	3.47188	36	2.72727	2.45294	44
2way Anova results
Table Analyzed	SF_types_HeLa
Two-way RM ANOVA	Matching: Stacked
Assume sphericity?	Yes
Alpha	0.05
Source of Variation	% of total variation	P value	P value summary	Significant?
fiber type x presence of EpCAM	11.84	<0,0001	****	Yes
fiber type	6.713	<0,0001	****	Yes
presence of EpCAM	4.344	0.0028	**	Yes
Subject	35.46	0.0016	**	Yes
ANOVA table	SS	DF	MS	F (DFn, DFd)	P value
fiber type x presence of EpCAM	399.5	2	199.8	F (2, 156) = 22,80	P<0,0001
fiber type	226.4	2	113.2	F (2, 156) = 12,92	P<0,0001
presence of EpCAM	146.5	1	146.5	F (1, 78) = 9,558	P=0,0028
Subject	1196	78	15.33	F (78, 156) = 1,750	P=0,0016
Residual	1367	156	8.76
Difference between column means
Mean of HeLa + GFP	6.556
Mean of HeLa + EpCAM-GFP	4.985
Difference between means	1.571
SE of difference	0.5081
95% CI of difference	0,5592 to 2,582
Data summary
Number of columns (presence of EpCAM)	2
Number of rows (fiber type)	3
Number of subjects (Subject)	80
Number of missing values	0
Multiple comparisons 2way Anova
Compare each cell mean with the other cell mean in that row
Number of families	1
Number of comparisons per family	3
Alpha	0.05
Bonferroni's multiple comparisons test	Predicted (LS) mean diff,	95,00% CI of diff,	Below threshold?	Summary	Adjusted P Value
HeLa + GFP - HeLa + EpCAM-GFP
Ventral Stress Fibers	-2.096	-3,889 to -0,3027	Yes	*	0.0157
Radial Fibers	3.48	1,687 to 5,273	Yes	****	<0,0001
Circumferential Arcs	3.328	1,535 to 5,122	Yes	****	<0,0001
Test details	Predicted (LS) mean 1	Predicted (LS) mean 2	Predicted (LS) mean diff,	SE of diff,	N1	N2	t	DF
HeLa + GFP - HeLa + EpCAM-GFP
Ventral Stress Fibers	5.472	7.568	-2.096	0.7437	36	44	2.818	234
Radial Fibers	8.139	4.659	3.48	0.7437	36	44	4.679	234
Circumferential Arcs	6.056	2.727	3.328	0.7437	36	44	4.475	234
[truncated: 40 more columns]
