# Supplementary material for: EpCAM promotes endosomal modulation of the cortical RhoA zone for epithelial organization
Source: Nat Commun. 2021 Apr 13;12:2226. doi: 10.1038/s41467-021-22482-9 (PMC8044225; doi:10.1038/s41467-021-22482-9)
Supplement: Supplementary file 16 — Source Data [file 41467_2021_22482_MOESM16_ESM.zip › NCOMMS-20-15611B Source data files/NCOMMS-20-15611A Source data file Figure 5b.xlsx]

## Sheet: Figure 5b
Caco2 shNT	Caco2 shEpCAM #1	Caco2 shEpCAM #2
723124	875616	2467314
2145931	875616	1745935
1271858	2619120	3501531
973438	935106	1506060
557019	1352173	4409542
1112491	3019522	2080695
956080	1920979	4004519
1877731	3283127	3254554
1303031	2693505	1388153
874183	2351363	2976133
One-way Anova results
Table Analyzed	Data 1
Data sets analyzed	A : Caco2 shNT	B : Caco2 shEpCAM #1	C : Caco2 shEpCAM #2
ANOVA summary
F	8.105
P value	0.0018
P value summary	**
Significant diff. among means (P < 0.05)?	Yes
R square	0.3751
Brown-Forsythe test
F (DFn, DFd)	4,578 (2, 27)
P value	0.0194
P value summary	*
Are SDs significantly different (P < 0.05)?	Yes
Bartlett's test
Bartlett's statistic (corrected)	4.654
P value	0.0976
P value summary	ns
Are SDs significantly different (P < 0.05)?	No
ANOVA table	SS	DF	MS	F (DFn, DFd)	P value
Treatment (between columns)	12082592532040	2	6041296266020	F (2, 27) = 8,105	P=0,0018
Residual (within columns)	20126270808794	27	745417437363
Total	32208863340834	29
Data summary
Number of treatments (columns)	3
Number of values (total)	30
Multiple comparisons One-way Anova
Number of families	1
Number of comparisons per family	3
Alpha	0.05
Tukey's multiple comparisons test	Mean Diff,	95,00% CI of diff,	Significant?	Summary	Adjusted P Value
Caco2 shNT vs. Caco2 shEpCAM #1	-813124	-1770460 to 144212	No	ns	0.1075	A-B
Caco2 shNT vs. Caco2 shEpCAM #2	-1553955	-2511291 to -596619	Yes	**	0.0012	A-C
Caco2 shEpCAM #1 vs. Caco2 shEpCAM #2	-740831	-1698167 to 216505	No	ns	0.1528	B-C
Test details	Mean 1	Mean 2	Mean Diff,	SE of diff,	n1	n2	q	DF
Caco2 shNT vs. Caco2 shEpCAM #1	1179489	1992613	-813124	386113	10	10	2.978	27
Caco2 shNT vs. Caco2 shEpCAM #2	1179489	2733444	-1553955	386113	10	10	5.692	27
Caco2 shEpCAM #1 vs. Caco2 shEpCAM #2	1992613	2733444	-740831	386113	10	10	2.713	27
