# Supplementary material for: EpCAM promotes endosomal modulation of the cortical RhoA zone for epithelial organization
Source: Nat Commun. 2021 Apr 13;12:2226. doi: 10.1038/s41467-021-22482-9 (PMC8044225; doi:10.1038/s41467-021-22482-9)
Supplement: Supplementary file 16 — Source Data [file 41467_2021_22482_MOESM16_ESM.zip › NCOMMS-20-15611B Source data files/NCOMMS-20-15611A Source data file Figure 5d.xlsx]

## Sheet: Figure 5d
Ratio pMLC2 / Total MLC2
Caco2 shNT	Caco2 shEpCAM #1	Caco2 shEpCAM #2
1	4.27869	6.09394
1	4.52141	5.35539
1	5.73795	4.34054
One-way Anova results
Table Analyzed	ratio pMLC2/MLCtot
Data sets analyzed	A-C
ANOVA summary
F	35.86
P value	0.0005
P value summary	***
Significant diff. among means (P < 0.05)?	Yes
R squared	0.9228
Brown-Forsythe test
F (DFn, DFd)	1,278 (2, 6)
P value	0.3448
P value summary	ns
Are SDs significantly different (P < 0.05)?	No
Bartlett's test
Bartlett's statistic (corrected)
P value
P value summary
Are SDs significantly different (P < 0.05)?
ANOVA table	SS	DF	MS	F (DFn, DFd)	P value
Treatment (between columns)	33.14	2	16.57	F (2, 6) = 35,86	P=0,0005
Residual (within columns)	2.773	6	0.4621
Total	35.91	8
Data summary
Number of treatments (columns)	3
Number of values (total)	9
Multiple comparisons One-way Anova
Number of families	1
Number of comparisons per family	3
Alpha	0.05
Tukey's multiple comparisons test	Mean Diff,	95,00% CI of diff,	Below threshold?	Summary	Adjusted P Value
Caco2 shNT vs. Caco2 shEpCAM #1	-3.846	-5,549 to -2,143	Yes	**	0.0011	A-B
Caco2 shNT vs. Caco2 shEpCAM #2	-4.263	-5,966 to -2,560	Yes	***	0.0006	A-C
Caco2 shEpCAM #1 vs. Caco2 shEpCAM #2	-0.4173	-2,120 to 1,286	No	ns	0.7437	B-C
Test details	Mean 1	Mean 2	Mean Diff,	SE of diff,	n1	n2	q	DF
Caco2 shNT vs. Caco2 shEpCAM #1	1	4.846	-3.846	0.555	3	3	9.799	6
Caco2 shNT vs. Caco2 shEpCAM #2	1	5.263	-4.263	0.555	3	3	10.86	6
Caco2 shEpCAM #1 vs. Caco2 shEpCAM #2	4.846	5.263	-0.4173	0.555	3	3	1.063	6
