# Supplementary material for: EpCAM promotes endosomal modulation of the cortical RhoA zone for epithelial organization
Source: Nat Commun. 2021 Apr 13;12:2226. doi: 10.1038/s41467-021-22482-9 (PMC8044225; doi:10.1038/s41467-021-22482-9)
Supplement: Supplementary file 16 — Source Data [file 41467_2021_22482_MOESM16_ESM.zip › NCOMMS-20-15611B Source data files/NCOMMS-20-15611A Source data file Figure 5e.xlsx]

## Sheet: Figure 5e
	DMSO - Caco2 shEpCAM#1																																		DMSO - Caco2 shEpCAM#2
Unpolarized shape	4	6	3	7	4	9	12	5	10	6	3	10	4	8	2	4	3	6	9	2	4	7	2	7	2	8	5	7	3	4	8	8	7		6	3	3	2	6	6	3	2	6	5	3	3	2	5	5
Polarized shape	0	0	0	1	0	0	0	0	1	0	0	0	0	0	0	0	0	0	0	0	0	0	0	0	0	0	0	0	0	0	1	0	0		0	0	0	0	0	0	0	0	0	0	0	0	0	0	0
Fraction of total	Polarized			Unpolarized
Caco2 shEpCAM #1 + DMSO	1.5625	4.49243	0.425881	98.4375	99.5741	95.5076
Caco2 shEpCAM #2 + DMSO	1.8018	6.33256	0.320146	98.1982	99.6799	93.6674
Caco2 shEpCAM #1 + Y27632	24.6231	31.0519	19.1556	75.3769	80.8444	68.9481
Caco2 shEpCAM #2 + Y27633	30.4348	37.0123	24.5702	69.5652	75.4298	62.9877
Contingency
Table Analyzed	polarity_Y27
P value and statistical significance
Test	Chi-square
Chi-square, df	87,20, 3
P value	<0,0001
P value summary	****
One- or two-sided	NA
Statistically significant (P < 0.05)?	Yes
Data analyzed
Number of rows	4
Number of columns	2
[truncated: 75 more columns]
