# Supplementary material for: EpCAM promotes endosomal modulation of the cortical RhoA zone for epithelial organization
Source: Nat Commun. 2021 Apr 13;12:2226. doi: 10.1038/s41467-021-22482-9 (PMC8044225; doi:10.1038/s41467-021-22482-9)
Supplement: Supplementary file 16 — Source Data [file 41467_2021_22482_MOESM16_ESM.zip › NCOMMS-20-15611B Source data files/NCOMMS-20-15611A Source data file Figure 6b.xlsx]

## Sheet: Figure 6b
Caco2shNT AHPH vs Rho	Cao2shNT Rho vs AHPH	Caco2shEpCAM AHPH vs Rho	Caco2shEpCAM Rho vs AHPH
0.685	0.4461	0.7416	0.5706
0.6433	0.2964	0.5774	0.4902
0.6726	0.4469	0.6829	0.4877
0.7979	0.4484	0.7324	0.4439
0.6892	0.1316	0.6519	0.8482
0.6699	0.2005	0.6833	0.8215
0.5217	0.2083	0.7006	0.8297
0.4559	0.322	0.8451	0.6755
0.2352	0.1876	0.7723	0.5788
0.2855	0.124	0.7235	0.7856
0.4045	0.1551	0.8474	0.7269
0.509	0.1522	0.5969	0.8496
0.4455	0.2297	0.4846	0.8023
0.6909	0.2427	0.6476	0.7808
0.6605	0.1617	0.7113	0.862
0.5263	0.2232	0.6897	0.8148
		0.6642	0.812
Mann-Whitney test Columns A,C
Table Analyzed	AHPHvsRho
Column C	Caco2shEpCAM AHPH vs Rho
vs.	vs,
Column A	Caco2shNT AHPH vs Rho
Mann Whitney test
P value	0.0077
Exact or approximate P value?	Exact
P value summary	**
Significantly different (P < 0.05)?	Yes
One- or two-tailed P value?	Two-tailed
Sum of ranks in column A,C	199 , 362
Mann-Whitney U	63
Difference between medians
Median of column A	0,5848, n=16
Median of column C	0,6897, n=17
Difference: Actual	0.1049
Difference: Hodges-Lehmann	0.1258
Descriptive statistics - A,C	Caco2shNT AHPH vs Rho	Caco2shEpCAM AHPH vs Rho
Number of values	16	17
Minimum	0.2352	0.4846
25% Percentile	0.4481	0.6498
Median	0.5848	0.6897
75% Percentile	0.6819	0.737
Maximum	0.7979	0.8474
Mean	0.5558	0.6913
Std. Deviation	0.1595	0.08988
Std. Error of Mean	0.03988	0.0218
Lower 95% CI	0.4708	0.6451
Upper 95% CI	0.6408	0.7375
Mean ranks	12.44	21.29
Mann-Whitney test - Columns B,D
Table Analyzed	AHPHvsRho
Column D	Caco2shEpCAM Rho vs AHPH
vs.	vs,
Column B	Cao2shNT Rho vs AHPH
Mann Whitney test
P value	<0,0001
Exact or approximate P value?	Exact
P value summary	****
Significantly different (P < 0.05)?	Yes
One- or two-tailed P value?	Two-tailed
Sum of ranks in column B,D	139 , 422
Mann-Whitney U	3
Difference between medians
Median of column B	0,2158, n=16
Median of column D	0,7856, n=17
Difference: Actual	0.5699
Difference: Hodges-Lehmann	0.5016
Descriptive statistics - B,D	Cao2shNT Rho vs AHPH	Caco2shEpCAM Rho vs AHPH
Number of values	16	17
Minimum	0.124	0.4439
25% Percentile	0.1568	0.5747
Median	0.2158	0.7856
75% Percentile	0.3156	0.8256
Maximum	0.4484	0.862
Mean	0.2485	0.7165
Std. Deviation	0.1124	0.1447
Std. Error of Mean	0.02809	0.0351
Lower 95% CI	0.1886	0.6421
Upper 95% CI	0.3084	0.7909
Mean ranks	8.688	24.82
