# Supplementary material for: EpCAM promotes endosomal modulation of the cortical RhoA zone for epithelial organization
Source: Nat Commun. 2021 Apr 13;12:2226. doi: 10.1038/s41467-021-22482-9 (PMC8044225; doi:10.1038/s41467-021-22482-9)
Supplement: Supplementary file 16 — Source Data [file 41467_2021_22482_MOESM16_ESM.zip › NCOMMS-20-15611B Source data files/NCOMMS-20-15611A Source data file Figure 6e-g.xlsx]

## Sheet: Figure 6e-g
Caco2 shNT				Caco2 shEpCAM
x displacement	y displacement	z displacement		x displacement	y displacement	z displacement
-0.270881	0.8033	0.01626		-0.00290012	-0.0306101	0.228349
0.46824	-0.5927	0.26553		0.00199986	-0.00362015	-0.017432
0.200931	1.0526	0.04896		-0.0340004	0.0109901	0.291319
-0.498	0.4693	0.62274		0.0363998	-0.00505924	0.00588703
-0.4222	0.3927	0.03046		0.0186005	0.0288095	-0.116746
0.336101	0.0321999	0.0188299		-0.0118999	-0.01192	-0.054184
0.580199	0.0754004	0.26677		0.0151997	0.0115499	0.024049
0.5589	0.0160999	0.36939		0.0202007	0.00179005	-0.037998
-0.623	0.0291004	0.32416		-0.00760078	0.00957012	0.00918499
-0.0527	0.391901	-0.13124		-0.00220013	-0.0128202	-0.021892
-0.0833998	0.2619	0.34334		-0.0429993	-0.0276995	-0.048143
0.0344	-0.9767	-0.25279		0.00329971	0.0104198	-0.00316697
0.3509	-0.0252018	-0.00715995		0.00730038	0.0225201	-0.00525603
-0.467999	0.115301	-0.60638		0.00229931	-0.00705051	-0.046549
0.0226994	0.364	0.78445		0.00960064	0.00539017	0.045852
0.0408001	0.186399	-0.23051		0.0276995	-0.00339985	-0.057328
0.17009	0.0854206	-0.02988		-0.0105	0.0468702	0.207063
-0.14155	-0.00647068	0.10658		-0.0172997	-0.0564108	-0.017109
0.25703	-0.0129995	-0.03081		-0.0102005	0.0166006	-0.037944
-0.0935402	-0.206511	0.22907		0.0419006	-0.0013504	0.005712
0.03757	-0.20091	-0.29421		0.00859928	0.0118303	-0.010214
0.64983	-0.0743399	0.6348		-0.059	-0.0183001	0.012666
-0.82454	-0.219171	-0.37396		0.0490007	0.0299101	-0.092971
-0.0895	-0.00850964	0.05636		-0.0222006	0.00156975	0.03244
-0.19669	-0.29204	0.29339		-0.0625	0.15244	-0.029937
0.16645	-0.0182905	-0.3087		0.00319958	-0.01546	-0.23035
0.25775	-0.13067	-0.31264		0.0132008	-0.0352697	0.450982
-0.0184498	-0.588301	0.31976		-0.0118008	0.0581999	-0.096648
0.13013	-0.65372	-0.00650001		0.0259008	-0.0149503	0.055144
0.0799003	-0.74127	-0.60402		-0.0361004	0.0407701	-0.078261
-0.54454	-0.17472	0.4265		0.0418997	-0.0622697	-0.000346988
-0.29019	-0.0650702	-0.13519		-0.0122995	0.0841298	-0.038565
0.0560298	-0.49117	-0.31596		-0.00640011	0.0486503	0.017719
-0.04091	0.239599	0.00184		-0.0171003	-0.05516	-0.052293
0.66869	-0.0763998	0.05564		0.0384007	0.0279398	0.00106901
-0.15301	0.2415	-0.0140001		-0.0269003	-0.0353498	0.03463
-0.39973	-0.0407	-0.01746		-0.0123005	-0.00812006	-0.024401
0.15631	0.0924006	0.20008		0.0250006	-0.0352201	-0.012408
-0.0833302	-0.302401	-0.21845		-0.0276003	0.0353203	-0.001782
0.40778	-0.132999	-0.0992		0.0206003	0.02951	0.012196
-0.4106	-0.5099	0.06487		-0.0145006	-0.0181699	-0.228121
0.5053	0.5033	0.0864401		-0.00389957	-0.0018301	0.342201
-0.0152998	0.2762	-0.0958201		0.0127001	-0.000289917	0.055974
0.1509	0.4535	0.27498		0.00790024	0.0138798	-0.067186
-0.3822	0.3967	-0.03581		-0.0108004	-0.00500965	0.00502399
0.63945	-0.00940037	0.21761		0.00259972	0.0201197	-0.00942099
-0.559797	-0.0611	-0.26279		-0.0256996	-0.03125	-0.02212
0.532017	-0.0661993	0.0103101		0.0452995	0.0205503	-0.00771901
-0.21427	-0.267301	0.1668		0.00330067	-0.00549984	-0.013661
0.0374999	-0.3495	0.19437		-0.0379	0.00376987	-0.050322
-0.92937	0.3988	0.16446		0.0195999	-0.00250006	-0.063326
0.50553	-0.1583	0.0195999		-0.0120001	0.00627995	0.078991
0.11363	0.0578003	-0.17065		0.00409985	0.00814009	-0.024663
0.33498	-0.2517	-0.53053		0.0107002	-0.0748801	-0.223772
-0.71554	-0.0941992	0.60769		0.0201998	0.0273199	0
-0.2673	0.0285006	-0.18232		-0.00730038	0.0556302	0.452872
-0.65208	-0.486601	0.08685		0.00200081	-0.0361199	-0.044299
-0.31863	-0.3102	0.0168		-0.00990009	0.0314298	0.066882
-0.25207	0.321501	0.0132799		0.0205994	0.00470018	-0.111231
-0.25432	0.2994	0.04697		0.0201006	-0.02003	-0.042377
0.60195	-0.3249	-0.06875		-0.00500011	0.00712013	0.034815
-0.27399	-0.7489	-0.0462899		0.0169001	-0.00313997	-0.084991
0.74072	-0.619801	0.35522		-0.033	-0.00454044	0.05935
0.81285	-0.5526	0.34621		0.00940132	-0.00638962	-0.175441
-0.32198	0.0472002	0.0355201		0.0323982	-0.00938988	0
0.05071	-0.10768	0.0244499		-0.0123997	0.0280399	0.434598
0.35234	0.00986004	-0.00862002		0.00370026	-0.0324202	-0.084319
-0.164301	-0.0483999	-0.10071		0.00769997	-0.0109596	-0.03167
-0.121	-0.2725	0.00584996		-0.00379944	0.00978947	0.10092
-0.0193996	0.0474997	0.14558		0.0139999	0.0126505	-0.130862
-0.1085	-0.1359	-0.07574		-0.0219994	-0.0159407	0.052309
0.041399	-0.1304	-0.15724		0.00689888	0.0218506	-0.003591
-0.1546	0.0530996	0.07794		0.0212002	-0.0050602	-0.093529
0.0673008	0.6765	0.01536		-0.0179996	-0.0131598	0.034481
-0.1845	-0.0444002	-0.0689701		0.0133991	0.03405	-0.084239
0.1276	-0.160501	-0.0346199		-0.0376987	-0.0392799	-0.008991
0.0888996	0.033	0.04348		0.0216999	-0.0261507	-0.185107
0.0135002	-0.0780001	-0.17764		-0.0395012	0.0128107	0.251214
-0.213577	0.5567	0.06984		0.0285015	-0.000250816	-0.251214
0	0.0816002	-0.04304		-0.0137005	-0.0258493	0.378562
0.686985	-0.547	0.0381401		0.0972996	-0.39552	0.134931
-0.686985	0.1064	-0.10931		-0.00399971	0.37579	-0.158657
0	0.2675	0.00762999		-0.0550003	0.0396805	0.03428
0.431144	0.4077	0.22001		0.0048008	0.0192699	-0.00491601
-0.173502	0.5164	-0.30185		-0.0284004	0.0275297	-0.075599
-0.011842	-0.621901	0.05424		-0.0205002	0.00184059	-0.045899
0.049196	-0.524099	0.00461996		0.0489006	0.00105	0.191493
-0.12	0.5751	0.36442		-0.00260067	-0.0236301	0.093557
-0.389601	0.658	-0.0414798		-0.00229931	0.0320807	-0.074643
-0.636499	0.4641	0.07528		-0.00650024	0.00026989	0.248633
0.6784	0.411799	-0.02547		0.0181999	-0.00217056	0.027056
0.5814	0.651299	-0.38969		-0.0174999	0.0218906	-0.046264
0.408	-0.228199	0.10406		-0.0190001	0.0935698	-0.052121
-0.1464	-0.8778	-0.09742		-0.00189972	0.0180998	0.09989
-0.0290995	0.2213	0.0284699		0.00579929	0.0496302	-0.00987399
0.337899	-0.5113	0.0120801		-0.0431995	0.10807	-0.142215
-0.2085	-0.3966	-0.65851		0.000100136	-0.0172205	0.021432
-0.2571	0.3054	0.55245		0.0422001	-0.0118895	-0.052127
0.0598097	0.1276	-0.0466601		-0.00969982	-0.0402803	-0.032179
0.39022	0.2956	-0.25227		-0.0236006	0.0596704	0.046071
0.86173	0.5478	0.20603		-0.00570011	0.0225191	-0.055714
-0.14426	0.159801	-0.02147		0.0320005	-0.0647697	0.00440702
-0.39533	0.743899	0.27895		-0.0445004	0.0806999	-0.019404
-0.58993	-0.4346	-0.28327		0.0366001	-0.210899	0.260036
0.04707	-0.2245	-0.04094		0.00559998	0.0795898	0.01307
0.05252	0.317599	0.0435201		0.0105	-0.0142698	-0.036032
-0.292835	0.2768	-0.31127		-0.0360003	-0.0367308	-0.133249
0.055508	-0.2618	0.28621		0.0358	0.00891018	0.167538
0.180207	0.447701	-0.02631		0.0114002	0.0494204	-0.100852
0.11185	0.5622	0.14633		-0.0223999	-0.0141602	-0.16567
-0.10616	-0.4836	0.22442		-0.00419998	0.0080204	0.246365
-0.589066	0.0323	-0.5392		-0.0174007	0.00447941	-0.21752
0.020044	-0.2296	0.01722		-0.0224991	-0.0175095	0
-0.047917	-0.326301	-0.07876		0.0457993	-0.00811005	0.446115
0.076982	0.455	0.0422599		-0.0147991	0.00279999	-0.033906
-0.493623	-0.487	0.12389		-0.0212002	-0.0252304	-0.080379
-0.50671	0.2292	-0.06076		0.0102005	-0.0472393	0.029462
-0.82053	-0.3921	-0.3		-0.0328007	-0.00133991	-0.042893
0.23844	0.4898	0.25375		0.0503006	-0.0802107	-0.00924
-0.12237	0.0317001	-0.34214		0.0166988	-0.0103102	0.016187
-0.16055	-0.2882	0.0322801		0.0130005	0.0664206	-0.068864
0.41468	0.319201	0.0044899		-0.00979996	0.0360098	-0.01023
-0.41939	0.4153	0.30982		0.0279007	-0.0112801	0.027103
0.019001	0.4858	-0.28597		0.0124989	-0.0199594	-0.027448
-0.336574	0.0453005	-0.38136		0.0375996	0.0252495	-0.245907
0.053463	-0.0010004	0.05765		0.00260162	0.0273104	0
0.51577	0.264	-0.30936		-0.0237999	-0.0254498	0.246762
-0.133984	0.0840998	-0.21884		-0.0117016	-0.0429201	0.110639
0.325539	-0.3124	0.24501		0.0117016	-0.0637207	-0.020293
0.0634	0.2054	-0.26681		0.0219994	0.0290804	0.02615
0.0421799	-0.102099	0.03948		-0.0375004	-0.0144596	-0.061744
-0.330434	-0.4662	-0.3227		0.0195999	-0.0485907	0.00621399
-0.415236	0.6654	0.27197		0.0296993	0.09237	-0.024902
-0.073033	-0.1204	0.00935006		-0.0204983	-0.11473	0.055588
0.082272	0.3037	-0.22515		0.0129986	-0.0356102	-0.000176996
0.00120199	-0.235	0.16797		0.00156975	0.02423	-0.28492
0.106897	-0.7261	0.28461		0.0173101	-0.0332203	0.226404
0.314531	0.383599	-0.1436		-0.0338593	0.35207	0.327814
0.081991	-0.4105	-0.0814799		0.0101595	-0.39396	-0.058224
-0.000558972	-0.4364	0.05651		0.0349302	0.0631208	-0.181939
0.125339	-0.0679998	-0.24088		-0.0170603	-0.04704	0.00888401
-0.218332	-0.8763	0.41724		0.0421505	0.13077	-0.012205
0.028191	-0.7353	0.12185		-0.0600405	0.1883	0.200827
0.834881	-0.370399	-0.25196		0.0129404	-0.308121	-0.178973
-0.792475	-0.1862	0.00121999		0.01021	-0.0191393	-0.001903
0.535395	0.487499	0.21182		-0.0195408	-0.0436401	-0.020857
-0.15094	-0.1726	0.01319		0.0205803	0.0279703	-0.04644
-0.32917	-0.0707998	-0.28661		-0.0362301	-0.0801306	-0.055298
-0.75112	0.0416002	0.0247799		-0.21295	-0.2479	0.055317
0.75242	0.0911999	-0.24006		-0.04597	-0.0429802	-0.077965
0.59721	-0.1434	0.27103		-0.0201597	0.0277605	-0.185442
0.28157	0.5404	-0.0296099		0.0883694	0.0984097	0.377206
0.24558	-0.148499	-0.04071		-0.0148497	-0.0346594	0.17929
-0.906401	-0.35334	0.31894		-0.0150299	0.0382996	-0.149541
0.8412	0.332459	0.31648		0.0157299	-0.02386	0.134222
-0.480999	-0.29754	-0.29847		-0.00109005	0.00547981	-0.028173
0.6952	0.70386	0		-0.11734	-0.0822001	-0.093789
-0.182899	0.0328999	-0.00296998		0.0893898	0.0650806	-0.215913
-0.199499	-0.139199	0.1342		-0.0212097	0.00918961	0.135113
-0.191801	0.0762997	0.01615		0.0142994	0.00720978	-0.047105
-0.0757999	0.0681	-0.15835		-0.0417995	0.0333595	-0.056906
-0.0053997	0.0684004	-0.04238		0.0200996	-0.0160494	0.224103
-0.0116997	0.0247993	0.14582		-0.0173998	0.0184793	0.017494
-0.0729008	0.00650024	0.0674399		-0.00249958	0.0903406	0.017751
-0.137999	0.0305996	-0.12152		0.0505991	-0.0882902	0.019677
-0.1208	0.122801	0.12339		-0.0281992	0.0168495	-0.098267
-0.0437012	0.0886993	-0.0882		0.0218992	-0.0217495	-0.049092
-0.041399	-0.00389957	-0.01719		-0.0789995	0.16616	0.074131
0.0930004	-0.0831995	0.19905		0.1121	-0.0901794	-0.020024
0.800499	0.1958	0.09016		-0.0303001	0.0587301	-0.032322
0.2353	0.0806999	-0.64029		-0.0854998	-0.0233603	-0.043703
-0.0272007	0.2001	0.20068		-0.000499725	-0.0293398	-0.015038
-0.152599	-0.3761	0.68701		-0.0328999	0.0175095	-0.055467
0.311199	-0.665299	0.15639		-0.00370026	-0.0214796	0.065422
0.621601	0.0311003	-0.51299		-0.0455999	-0.0254602	0.00467703
0.609999	-0.1553	0.40029		0.0193005	0.0378103	0.257244
0.659901	-0.2615	0.10378		-0.0365009	-0.0559607	-0.022492
0.115299	-0.5122	-0.13851		0.0169001	-0.0618296	-0.046006
-0.011301	0.0672998	-0.63257		-0.0527992	-0.00907993	-0.051977
0.0809994	-0.0539999	0.34279		0.0841999	0.00214958	0.025249
-0.477798	-0.0726995	-0.38817		0.0356998	-0.0313396	-0.060049
0.880699	0.612	0.1895		0.0171995	0.0791702	-0.018356
-0.289499	-0.6219	0.0371499		-0.0576992	0.0329199	0.068572
-0.0521011	0.8563	-0.09059		0.0622005	-0.14462	-0.281663
-0.513	-0.1045	-0.41869		-0.0585003	-0.02246	0
-0.296801	0.6045	0.17596		0.0131006	-0.0202904	0.382125
-0.2362	-0.7182	-0.0734599		0.0166998	0.02209	0.032882
0.0769005	-0.5741	-0.37925		-0.0258999	0.0305996	-0.075517
-0.8584	-0.0640993	0.0614899		-0.0244007	-0.000369072	0.039688
0.218399	-0.149199	-0.314		-0.0454998	0.0667	-0.032901
0.0100002	-0.169701	0.27511		-0.0221996	-0.00407028	-0.03217
0.396	0.0167999	0.00211		0.0254993	0.0214796	-0.027019
-0.00674057	-0.4109	-0.0484599		0.0182009	-0.0169897	0.040087
0.32744	0.2458	0.33421		-0.0313005	0.0753098	0.019234
-0.22431	0.2691	0.21031		0.00290012	-0.00485992	-0.052572
0.0745096	-0.4841	-0.52433		-0.00590038	-0.0443497	-0.069018
0.0571003	0.0279007	-0.06534		0.0577002	0.1137	0.156641
0.553	0.263	0.55868		-0.0239	-0.0369997	-0.224895
0.3812	0.426699	-0.24547		-0.0271006	0.00269985	0.353435
0.0841999	-0.248999	-0.16703		0.1524	0.1234	-0.026908
-0.227901	-0.1607	-0.10156		-0.0939999	-0.0893993	-0.018881
0.4842	0.00939941	0.55477		0.0860004	0.1038	-0.00761002
0.1874	-0.1432	-0.2123		-0.0798006	-0.0376997	-0.184192
0.51806	-0.4228	-0.13943		0.00860023	-0.00710011	0.037483
0.15152	0.482599	0.0186001		-0.0450001	-0.110001	0.007016
0.366899	0.296101	-0.10639		0.0437002	0.0360003	0.051988
-0.0585995	0.0379009	0.31747		-0.0113001	-0.0170002	-0.102509
0.0950994	0.0256996	0.00919008		0.0141001	-0.0455999	-0.00246701
0.698083	0.5159	-0.05751		-0.168	-0.0976	-0.02016
-0.06736	-0.250101	-0.0209301		-0.121799	-0.203	-0.097133
0.50534	-0.196199	0.08243		0.0227995	-0.217979	0.054088
-0.19477	-0.149099	0.1909		0.0938005	0.0837793	-0.065003
0.16761	-0.1388	-0.10792		0.0223999	-0.0607996	0.303412
0.0140201	0.2505	0.14607		-0.0482006	-0.0696096	-0.00752705
0.11504	-0.316101	-0.16597		-0.00379944	-0.0527401	-0.136756
-0.02521	-0.2171	-0.15613		0.1675	0.19209	0.159311
-0.0242599	0.563002	0.0983601		-0.0668001	-0.13035	0.0111459
0.16189	0.106298	0.04275		0.1007	0.18969	-0.020722
0.20682	0.8799	0.3173		0.4044	0.39822	-0.160359
-0.76441	0.417801	-0.33268		0.0685005	0.0310001	0.058349
0.0545599	-0.3776	0.00442004		0.168159	-0.0538006	-0.056317
-0.07963	0.160599	-0.0697601		-0.01297	-0.0112	-0.063787
-0.27129	-0.593699	-0.00595999		-0.0751696	-0.000299454	0.321423
-0.632018	-0.0353012	0.38739		-0.333591	-0.91946	0.0555
0.45415	-0.4104	-0.23187		0.0115499	-0.04247	0.040999
0.249758	0.0499001	-0.01123		0.00660992	0.00803947	-0.042814
0.0201	-0.4863	-0.14516		-0.0501604	-0.0559998	-0.015952
0.67316	0.5352	0.30784		0.0215902	-0.0855007	0.303873
0.39871	-0.1658	0.0211301		0.40207	-0.0205994	0.034511
0.0488	-0.121599	-0.3778		-0.1249	0.059	-0.168778
0.23358	-0.0970001	0.29168		0.0256996	0.00150013	-0.00802499
0.16806	0.119999	-0.01808		0.0725002	0.0272999	0.00994998
-0.0346	0.121901	0.03185		-0.21108	0.1248	0.008874
0.15204	-0.124599	-0.25365		0.22953	-0.1115	-0.020186
-0.115999	-0.0377007	-0.0126799		-0.56332	0.2665	0.318633
-0.2388	-0.030901	0.24991		0.0332901	-0.0163994	-0.037132
0.201799	0.5755	-0.30941		-0.01913	0.0299997	-0.040859
0.0323	0	0.06346		0.01405	-0.0208998	-0.001643
0.2008	-0.3612	0.013		-0.11417	0.0651999	0.016097
0.0723495	0.2139	-0.0456201		0.11187	-0.0585003	-0.065227
-0.39852	0	-0.20859		0.16708	-0.0599995	0.004969
0.35189	-0.216799	-0.07945		0.18845	-0.0895004	-0.01556
-0.39179	-0.181301	-0.27518		-0.45217	0.2318	-0.043853
-0.31047	-0.149698	0.05334		0.0115399	-0.000699997	-0.027739
-0.0279999	-0.2481	-0.15606		0.45958	-0.2227	-0.047721
-0.0283003	-0.0648003	-0.23943		0.1252	-0.0632	0.083574
-0.0895805	-0.0867004	0.15135		-0.13916	0.0597	-0.135961
-0.35639	-0.879999	0.09998		0.15923	-0.0742998	0.329661
0.2607	-0.105801	0.0368602		0.06426	-0.0670004	-0.112775
0.0703993	0.563801	0.11819		0.0858998	-0.0588999	0.08614
-0.177099	-0.00690079	0.03743		-0.17041	0.1093	-0.076273
0.00209999	-0.3592	-0.25905		-0.00212002	0.00760078	0.050572
0	0.790001	0.0070101		0.0745602	-0.0640001	-0.020594
-0.440701	-0.103201	0.07109		0.07407	-0.0180998	-0.180734
-0.1779	-0.0741997	-0.0447201		-0.25437	0.1485	0.106828
0.134001	0	0.0161099		0.1239	-0.0901003	-0.156819
0.0156002	-0.2428	-0.00226998		-0.38696	0.227201	0.251845
0.104099	0.2428	0.24909		-0.77407	0.4782	-0.073503
-0.0160999	0	0.00845993		0.0864899	-0.0501003	-0.010701
-0.1537	0	-0.53539		-0.0862298	0.0562	0.251696
-0.0590992	0	0.69758		0.0112598	0.0124006	0.047186
0.198399	0	-0.20804		-0.50988	0.2093	-0.218485
0.427401	0.1807	0.61341		0.0288	0.00299931	0.138237
-0.457199	0.1653	-0.23313		0.0107899	0.00419998	0.021968
-0.4387	-0.150299	-0.0539501		0.22905	-0.1192	-0.169504
0.659899	-0.4872	-0.21438		-0.1824	0.1103	0.125475
-0.357899	0.189499	0.28986		-0.18259	0.0782995	-0.111816
-0.481201	-0.680399	-0.60147		0.07912	-0.0466995	-0.028724
-0.4562	0.1541	-0.01898		-0.0813301	0.052	-0.00127602
-0.493299	-0.679201	0.31815		-0.36399	0.191999	-0.029102
-0.168501	-0.951099	0.01306		0.37918	-0.214399	-0.000167012
0.905199	0.00559998	0.27043		0.20215	-0.0501003	0.159389
0.1103	-0.0793991	0.32957		-0.70036	0.3377	0.162895
0.0154991	0.3556	0.07547		0.03408	0.0024004	0.098708
-0.0692997	-0.0979004	-0.00155997		0.48905	-0.2887	-0.234176
0.3703	0.0636997	0.33274		-0.0317199	0.0221996	0.012944
-0.0587997	-0.0667	-0.0221601		-0.00783002	-0.00309944	-0.00362301
0.246	-0.7248	-0.57934		0.00419998	-0.000699997	-0.04398
-0.0075016	0.126301	0.2153		-0.251	0.1193	0.079425
-0.4179	-0.2672	-0.50295		-0.52964	0.2171	0.027956
-0.0616989	0.846802	0.01148		0.01475	-0.0294008	0.017714
0.0564995	0.0116997	0.21032		-0.20095	0.140201	0.237355
0.4821	-0.4963	-0.04352		-0.22833	0.132999	0.015516
-0.0115004	0.059	0.21221		0.41036	-0.1887	-0.022226
0.160701	-0.013401	0		-0.19605	0.0646	0.026934
-0.145	-0.0702	-0.23053		-0.24744	0.157001	-0.020233
-0.8393	-0.268499	-0.36947		0.1948	-0.0888004	-0.126194
0.114	-0.1301	0.0372601		0.20378	-0.0916996	-0.078583
-0.216701	-0.838301	-0.28186		-0.28485	0.139299	-0.029486
-0.3628	-0.593	0.0148702		-0.27295	0.147201	0.022612
0.192	-0.0495987	-0.33618		-0.05327	0.0380993	0.102402
-0.1291	0.447399	0.61928		-0.11553	0.0700006	0.019815
0.00169945	-0.2337	-0.10344		0.55081	-0.294701	-0.187141
0.0798998	-0.2796	-0.14643		-0.51588	0.268101	0.440662
-0.166599	0.0636997	0.29076		0.21559	-0.1302	-0.120111
0.3384	-0.355799	-0.18767		-0.16939	0.0482998	-0.023342
0.194099	0.0307999	0.0301199		-0.0452499	0.0428991	-0.115881
0.179	-0.142801	-0.0388598		-0.13887	0.130401	-0.053369
-0.0495996	0.212	-0.11742		0.0577202	-0.0598001	0.315385
0.0179996	0.476301	0.17297		-0.21562	0.243999	-0.040052
0.114	-0.839101	0.0360601		0.14642	-0.1514	-0.07877
0.1078	0.2858	-0.30537		-0.0605302	0.0902996	0.055966
-0.206201	-0.0408993	0.04554		0.14839	-0.182799	-0.002828
0.217299	0.0209007	-0.00802994		-0.0825796	0.0416002	-0.014337
0.0404005	0.148199	0.0267098		-0.15915	0.199599	-0.061662
-0.135	-0.2637	-0.146		0.16113	-0.2093	0.025734
0.0703001	0.1178	-0.15396		-0.15131	0.227901	-0.139451
-0.1335	-0.0653	0.29429		0.1522	-0.2414	0.014264
-0.0205002	0.017601	-0.25619		0.0565801	-0.0535002	-0.019331
0.033	-0.00250053	0.15364		-0.0736098	0.127999	-0.047784
-0.0352001	-0.1353	-0.24695		0.16824	-0.2435	0.02762
-0.0995998	-0.0114994	0.27992		-0.0178599	0.0490999	-0.044808
0.1102	-0.0290012	-0.0195		0.02737	-0.0289001	0.343381
0.0206003	0.0285015	0.0678301		-0.0226603	0.0841007	-0.074677
-0.0377007	-0.0361004	-0.19328		0.0546803	-0.1309	-0.021771
-0.0130997	-0.118999	0.20915		-0.0106502	0.0546999	0.03425
0.1279	0.357899	0.07583		-0.00159025	0.0634003	-0.00470203
-0.0668001	-0.117599	-0.0788798		0.0690603	-0.0455999	0.018792
0.301	0.2048	0.28605		-0.0558801	0.0662003	-0.029525
-0.0611	-0.0641003	-0.32376		-0.39407	0.2234	-0.105587
-0.0728998	0.020401	0.32376		-0.00286984	0.0109997	-0.038954
-0.176499	-0.235401	-0.26254		0.0325298	-0.0262995	0.332274
0.0373993	-0.2307	-0.00395012		-0.12444	0.0784998	-0.088129
0.253	0.482	0.26649		-0.3191	0.1918	0.023427
0.1538	0.132401	0		0.42359	-0.2689	-0.00671601
-0.0643997	-0.0373001	0		0.1676	-0.0635004	-0.00376999
-0.856899	-0.143299	0		-0.14025	0.0867004	0.00815898
-0.0958004	-0.080801	-0.3		0.00854993	-0.0311003	-0.00187302
0.5352	-0.5672	-0.26944		0.0770102	-0.0453005	-0.055764
0.2824	-0.1555	-0.3796		-0.53479	0.321301	-0.152285
0.552401	-0.0235996	0.31209		0.18875	-0.1145	0.11617
-0.3117	-0.454199	-0.29323		0.16813	-0.0950003	-0.013916
0.7016	-0.365601	-0.0172901		0.0334702	0.0124006	-0.150696
0.4136	-0.683901	0.04597		0.04424	-0.0571003	0.10761
-0.366	0.130001	0.26455		0.25694	-0.1453	-0.087557
-0.6456	-0.0282001	0		-0.0871899	0.0810995	0.229221
0.0894003	0.188799	0		0.27167	-0.145	0.035539
-0.2466	0.0495014	0		-0.36684	0.2049	0.023874
-0.269099	0.640699	0		0.10227	-0.0576	-0.031552
-0.178699	-0.1548	-0.00252986		-0.13162	0.0797997	-0.038524
0.066	-0.4883	-0.17768		0.0299101	-0.0348997	-0.202357
-0.880201	-0.287001	-0.05071		-0.0638802	0.0629997	0.257309
-0.941799	-0.147799	0.0739		-0.00184989	-0.0569992	-0.115171
-0.2456	-0.3708	0.50144		-0.651401	0.3586	-0.023946
0.12601	0.0403996	0.45669		-0.00525302	-0.0296001	-0.115625
-0.66751	0.437799	0.16931		-0.035461	0.0352001	0.308365
0.32539	-0.7376	-0.05521		-0.082701	0.0398006	-0.028601
0.03301	0.53114	0.23146		0.431146	-0.2472	0.014753
-0.70232	0.296209	-0.13736		0.14	-0.0905008	0.00904697
0.72633	0.32197	-0.14948		-0.509591	0.3504	-0.018672
-0.61768	0.597521	0.12741		0.394351	-0.2541	-0.068957
0.25983	0.218829	0.12486		-0.329516	0.2305	-0.047785
0.12714	0.160801	0.02505		0.066987	-0.0565996	0.061463
-0.15231	0.120199	-0.21335		-0.106868	0.132	0.00679302
0.69354	0.428499	0.38597		0.01358	-0.0553999	-0.028879
-0.13561	-0.0451984	-0.03578		0.190127	-0.152201	-0.038012
0.32076	-0.132101	0.19225		-0.153038	0.1442	-0.155477
0.207971	-0.1232	-0.26151		-0.031615	0.0377998	0.029021
-0.50765	0.3965	0.0258		0.284063	-0.2259	-0.092409
0.43614	-0.0630999	-0.0660501		-0.516593	0.394899	0.398897
0.00428963	-0.5513	0.57656		0.438173	-0.311999	-0.066028
-0.339499	0.2092	0.0232999		-0.070365	0.0656996	0.025934
-0.9663	0.1685	-0.04483		0.080345	-0.0620995	-0.04421
0.51206	-0.107401	-0.22645		0.0836301	-0.1074	0.143845
0.09642	-0.2112	0.24209		-0.06917	0.0564995	-0.122526
-0.26558	-0.2743	-0.31127		0.17171	-0.1188	-0.049075
-0.60857	0.112	0.0391699		-0.11923	0.1005	0.026368
-0.0922995	-0.293402	0.18159		-0.00117016	-0.1111	0.02504
-0.806001	0.2789	-0.18045		-0.0675697	-0.0738001	-0.122663
0.328601	-0.0352001	0.46182		-0.0176601	0.1104	0.368043
-0.3713	0.251	0.0183899		0.0438099	-0.00870037	-0.0792401
-0.480181	-0.441231	-0.34226		-0.0122595	-0.0462999	0.0325
0.0310197	0.6608	-0.32863		0.0785294	-0.0365	-0.17204
0.44163	-0.3776	-0.27124		0.0219202	-0.0677004	-0.06382
0.15307	0.3007	-0.0554301		0.0966806	0.1671	0.05862
0.644001	-0.3775	0.61208		0.0718994	-0.0422993	-0.153196
-0.2145	0.496699	-0.17697		0.0771599	0.0981998	-0.228848
-0.5492	0.5609	0.29014		0.0085001	-0.0581999	-0.032331
0.0191002	-0.215699	-0.21366		-0.0201302	0.0155993	-0.128886
-0.0172005	0.1521	-0.11663		0.0237904	-0.0440998	-0.050694
0.184401	0.193501	0.44752		-0.0888796	0.0326004	-0.00660199
0.660398	0.403199	0.26924		0.13108	0.0702	-0.055313
-0.712299	0.391601	-0.40549		-0.40729	-0.3325	0.65313
-0.123499	-0.0389004	-0.0282201		-0.0199099	0.139501	0.1985
-0.396101	0.0313997	0.0473599		0.0692501	0.0296001	0.00455999
0.132801	-0.449699	0.27218		-0.0571098	-0.0271006	0.20092
0.5583	-0.0415001	-0.55153		0.00745964	-0.0306997	-0.25328
0.0618	-0.5148	-0.13384		-0.00451946	-0.0102005	0.00560999
-0.0193005	-0.3512	-0.00355005		0.0134602	-0.0283995	0.000859976
0.1826	-0.1231	-0.26785		0.04758	-0.0181999	0.0694931
0.338499	0.6826	0.50282		0.00843	-0.00979996	-0.01607
-0.234499	-0.262099	-0.16559		-0.0223501	0.0225	0.27079
0.2834	0.4189	0.64191		0.02174	-0.0327997	-0.02703
0.0139499	0.1826	-0.00205994		-0.00461006	-0.00549984	0.04558
-0.472	0.412199	0.00170994		0.0460601	0.00349998	-0.17446
0.19772	-0.0231991	0.22607		-0.0208199	-0.00640011	0.15918
-0.0434098	-0.108101	0.04706		0.053	-0.000200272	-0.03027
0.0569501	-0.2288	-0.02054		-0.0227101	0.0145006	-0.24499
-0.0580902	0.266899	-0.00105		0.01741	-0.0281	0.05717
0.17862	0.1791	-0.0575401		0.0436299	0.0523996	-0.0199699
0.0346198	-0.610699	0.08832		-0.0751798	-0.0235996	-0.11339
0.0131402	0.1742	-0.0817599		0.03054	0.00689983	-0.000149012
-0.18355	-0.3318	-0.01486		-0.9501	-0.4143	-0.300804
-0.1238	0.125099	0.00339997		0.18844	-0.1321	-0.129947
-0.20266	-0.0165997	0.06065		-0.10693	0.0880995	0.275245
0.13158	-0.0133991	0.06812		0.07107	-0.0727997	-0.039746
0.14513	-0.0710011	-0.07303		-0.28481	0.1979	-0.005292
0.0473099	-0.157999	0.03708		0.34998	-0.194799	0.019294
-0.19314	0.0370998	0.00307		-0.0164399	-0.00550079	-0.025251
0.12313	0.1115	-0.03995		0.0229988	0.00489998	0
0.0892997	0.166599	-0.06592		-0.0217991	0.00370026	0
0.12157	-0.0529995	0.0258499		0.0517006	-0.00209999	0.364824
0.0321898	-0.0545006	0.14362		-0.0548	-0.0242004	-0.0104
-0.0611696	0.1593	-0.0754201		-0.6805	-0.43157	0.00059402
0.63071	0	-0.11171		0.00109863	0.0105705	-0.048379
0.42404	-0.2803	0.07057		-0.0201015	-0.0150003	0.240447
-0.0374002	-0.0797005	-0.0104098		0.0859013	0.0335999	-0.005602
0.1728	-0.497799	-0.32828		-0.00119972	0.00160027	0.124824
-0.1991	-0.2015	-0.11668		-0.000200272	-0.00389957	0.063495
0.2021	-0.0276012	0.35344		-0.8673	-0.456201	-0.125702
-0.1116	0.6709	-0.20338		-0.0195999	0.00259972	-0.00469899
-0.0945196	-0.127699	-0.22828		-0.0438995	0.00160027	0.00874701
0.15851	0.442499	-0.14355		0.0195999	0.0213003	0.012846
0.25338	0	0.36646		0.0326996	0.000299454	0.00252599
-0.0492702	0	-0.34817		-0.0135002	0.0137005	0.000919014
0.512501	0.243799	-0.0111699		0.034399	0.00949955	-0.073555
0.6751	-0.0821991	-0.05952		-0.0132999	-0.0228996	-0.015886
-0.364302	0.596899	-0.34778		0.0830002	0.00380039	-0.051502
0.0524998	0.519501	0.62814		-0.0107002	0.0281	-0.015471
-0.2141	0.0737	0.27861		-0.0278988	0.00239944	-0.161387
-0.390699	-0.246599	-0.31825		0.051199	-0.0102997	0
-0.232601	0.248299	-0.30415		-0.0457001	-0.0100002	0.53487
-0.311699	0.4293	0.31892		0.0531998	0.00259972	-0.1658
-0.5578	0.6003	-0.17891		-0.0358982	-0.0106993	-0.062099
0.3547	-0.0454998	0.47765		-0.0125999	0.0207996	-0.036323
0.324699	0.254499	0.21898		-0.0598011	-0.0277004	0.00858599
-0.148199	-0.124001	-0.12146		-0.0135002	0.0174999	0.025238
0.218399	0.512901	-0.49774		0.018301	-0.0141993	0.170634
-0.178499	-0.0359001	0.96584		0.0298996	0.0124998	0.190242
0.0690002	-0.450201	0.33591		0.0221004	-0.0384998	0.023288
0.0563011	-0.319899	0.6		-0.00710106	0.0258999	0.229949
-0.5973	-0.4153	-0.34702		0.0580006	0.000599861	-0.04835
0.2649	0.5825	-0.55298		-0.1714	-0.0766001	-0.038482
-0.388601	-0.207399	0.30968		0.0388012	0.00739956	-0.010509
-0.663599	0.1756	-0.11007		0.0791988	0.0591002	-0.049866
0.0370007	-0.2712	-0.01473		-0.0398006	-0.000199318	0.010953
0.0548	0.0548	-0.47597		0.0333004	0.0239992	0.041795
0.320099	0.136299	0.26815		0.00119972	-0.0209999	-0.083484
-0.171499	0.0583	0.16047		0.0384998	0.00930023	-0.093008
-0.2687	0.7861	0.14517		0.0545006	0.0398998	0.07977
0.777399	0.444901	-0.0354099		0.0261002	0.00349998	-0.252298
0.00909996	-0.124401	0.31647		-0.0128002	-0.0036993	0
-0.328199	0.119101	-0.27631		-0.0261993	0.0180998	0.208607
-0.019701	-0.0331993	-0.53486		-0.0205994	-0.0457001	-0.208607
-0.762199	0.0665989	-0.1125		0.0473995	0.0444002	0.506475
0.1287	0.2617	0.0473601		0.0142994	0.0239	-0.125594
0.267399	0.257601	0.6		0.010601	-0.0445004	-0.046844
-0.2164	0.1728	-0.0104902		0.1099	0.0443001	-0.00514001
-0.1306	0.2153	0.0199702		-0.000499725	0.0201998	-0.028804
0.150599	-0.163099	0.28728		-0.0694008	-0.0229998	-0.010005
0.22509	0.14704	0.0701599		-0.2805	-0.145	0.037492
-0.28659	0.41419	-0.0257		0.0816994	-0.0678997	0
-0.66284	0.34332	0.26121		-0.0398006	-0.0214005	0
0.06463	0.400661	0.0245601		0.00250053	-0.0124998	0.318711
-0.0226998	0.900209	0.30143		-0.00690079	-0.0812998	0.00984502
-0.21639	0.18139	-0.00730014		-0.0108986	0.0124998	-0.025918
0.18796	0.0724001	-0.23299		0.00169945	0.0148001	-0.026733
0.0062499	-0.11545	-0.27691		0.0118008	0.000699997	-0.022954
-0.10581	0.0863504	0.21986		0.0137997	0.0179005	0.03078
0.0357304	-0.82483	-0.08311		-0.0244007	-0.00800037	-0.039686
-0.12848	0.10927	-0.13648		0.000600815	0.00339985	-0.086151
-0.10374	0.12511	-0.02863		-0.00320053	0.0180998	-0.157894
0.0211902	-0.40433	0.34268		-0.00359917	0.00570011	0
0.9536	0.40424	-0.29411		0.0012989	-0.00710011	0.153158
-0.80089	0.42776	0.21986		-0.0095005	0.0293007	-0.153158
0.33883	0.8216	0.15774		-0.0363998	0.00619984	0
0.0413303	0.00777006	-0.03664		0.0514011	-0.0419006	0
-0.29787	-0.61261	-0.34133		0.0248985	-0.0307999	0.382707
0.27902	0.58239	0.0450701		-0.0426998	0.0567007	-0.093242
-0.3449	0.39023	0.28861		0.0373001	-0.0451002	-0.018285
0.20729	-0.39398	-0.22789		-0.00689888	-0.0507002	0.035718
-0.19765	0.12617	-0.11226		0.0114994	0.00909996	-0.02614
-0.0198994	0.0588999	-0.07341		-0.0107994	0.0500002	-0.023924
-0.0888996	0.1382	0.00312996		-0.00909996	0.00939941	-0.040941
-0.0475006	-0.0531998	-0.15084		0.0139999	-0.0268993	0.021788
0.0276003	-0.0221004	0.08355		0.00160027	-0.0152998	0
0.0264006	0.0852003	0.09421		-0.0993004	-0.0684996	0
0.00429916	-0.0579996	-0.15183		-0.0535984	0.0781994	0
0.2251	0.2595	-0.05777		0.0451984	-0.00279999	0.252885
-0.8136	0.0718002	0.26559		0.0361996	0.0463991	0
0.1386	0.0649004	0.0570899		0.014101	-0.00309944	0
-0.128	-0.343101	-0.05651		0.0615997	0.00889969	0.3093
0.059	0.0499001	-0.28661		-0.0643005	-0.0979996	0.01918
0.1215	0.0803003	0.06089		-0.0596008	-0.0253	-0.040319
-0.495399	-0.41888	-0.0262599		0.0307007	0.0177994	0.055183
0.589	0.44208	-0.02202		0.0366001	0.0928001	-0.343344
-0.0490999	0.0551996	0.00791991		-0.0624008	-0.0720997	0.230308
0.00570011	-0.0192003	-0.1024		0.0369015	-0.0193996	0.069907
0.0813999	0.0782003	0.0811399		0.0173988	0.1219	-0.300215
-0.3149	-0.00389957	0.27215		-0.0373001	-0.111	0.221096
0.40853	0.269501	0.01472		-0.0671997	-0.0457001	0.011886
0.3362	-0.1572	-0.27365		0.105801	-0.0153999	-0.005476
-0.75042	-0.101701	0.15506		-0.0374012	0.0118999	-0.227506
-0.40149	0.302401	-0.06882		0.0315018	0.00870037	0.1715
0.000210047	-0.7474	0.33759		0.00739861	0.0576	-0.1715
-0.33875	0.4668	-0.23399		-0.0576992	0.0382996	0.421054
-0.34153	0.5527	-0.00215006		-0.0585995	-0.00399971	-0.122102
-0.42927	0.7268	-0.35745		0.0639	-0.0299997	-0.013524
-0.31726	0.2914	-0.01805		-0.0754013	-0.0597	0.013368
0.20162	0.4824	-0.00735009		-0.115299	0.130199	-0.00481001
0.19011	0.0448008	0.00897002		-0.0193996	0.0781002	-0.024648
0.13072	0.9476	0.0843		0.0147991	0.0283003	0.050132
-0.32963	0.2865	-0.32748		-0.0187988	-0.0446005	-0.059823
0.0450902	0.381599	-0.24656		-0.0546989	-0.0446005	0
0.131001	-0.144402	-0.18932		0.1453	-0.0369997	0
0.0471992	-0.1222	0.0838499		-0.2185	0.0191002	0.243646
0.160501	-0.275499	-0.59505		-0.00380135	-0.033	0.00302601
-0.1299	-0.0697002	0.0482299		0.211	-0.0268002	-0.004325
0.00650024	0.0153008	-0.07181		0.223301	0.0479994	-0.004215
0.0367012	-0.0783997	0.04917		0.127199	0.0010004	-0.238132
0.0309982	0.7913	0.26415		-0.216099	-0.0164995	0.222025
0.279202	-0.2647	-0.0945399		-0.0750008	-0.0215006	-0.222025
-0.1112	0.399099	-0.05356		-0.559999	-0.1456	0
0.0189991	-0.3641	0.0338199		0.066	0.0282001	0.00554499
0.0279999	-0.0841007	0.08815		0.0102997	0.0721998	-0.178901
-0.313099	0.217899	-0.0813899		-0.0541	-0.1209	0.343997
0.101299	-0.0833988	-0.13414		0.00220108	0.0194998	0.011688
-0.0401001	0.0200996	-0.00559998		0.0533981	0.1204	-0.019437
0.0331001	-0.0221996	-0.0157602		-0.0630989	-0.0858002	-0.00537598
0.1	-0.111801	0.13675		-0.000900269	0.0131998	-0.026809
-0.0734005	0.0695	0.0466802		0.00399971	0.0436001	-0.029564
0.00430107	0.0423012	-0.0526001		-0.0207005	-0.026	-0.027257
-0.0125999	-0.0249004	0.0899601		0.0146008	0.0190001	0.014661
0.0468998	0.0408993	-0.17047		0.0319996	0.0619001	-0.067647
0.000598907	-0.0252991	0.12775		-0.0094986	-0.0706997	0.026486
0.072401	0.270201	-0.05812		-0.0747013	-0.1407	-0.220742
0.0840988	0.1929	0.0591099		0.0673008	0.2224	0.160587
0.0443001	-0.0251999	0.03249		-0.00590134	0.00360012	-0.160587
-0.0219994	-0.0128002	0.00121999		0.016901	0.00139999	0
0.073806	-0.288099	-0.15763		0.0342007	-0.0717001	0.341368
-0.361007	-0.4617	-0.0867999		-0.0103016	0.0222006	0.006816
-0.073119	0.173401	-0.39771		-0.00519943	-0.0394001	-0.030447
0.100206	-0.1737	0.62241		0.0300999	-0.0342999	-0.029311
0.218021	0.401699	-0.19897		-0.0229988	-0.0382004	0.012848
-0.197989	0.2647	-0.0667999		-0.019701	-0.0927	0.00698498
0.154908	-0.714199	0.0300399		-0.0138988	0.0216999	-0.018091
-0.6191	0.713999	-0.0297899		-0.00360107	-0.0254002	-0.039609
-0.07236	0.4501	-0.18921		0.1567	-0.0162001	-0.077445
-0.0778399	0.183701	0.26313		-0.135	0.0100002	-0.163313
-0.20232	-0.0426998	-0.23346		-0.0330009	0.0167999	0.305106
-0.21015	-0.399	0.11617		0.0704002	-0.00339985	0.032769
0.20163	-0.0692997	-0.2065		0.0622005	-0.0347004	-0.056659
0.11024	0.511	-0.36123		-0.0153008	0.0159998	0.035257
0.11793	0	0.35089		-0.0333996	0.00650024	-0.036865
0.09692	-0.3298	0.25587		0.00710106	-0.0186996	-0.067323
-0.56105	-0.0827999	-0.21387		0.186298	-0.0398998	0.062115
0.01369	-0.00729942	-0.0871099		-0.0623989	0.0487995	-0.2744
0.0612011	0.611	0.76126		-0.142	0.0180998	0
0.227499	0.0800991	0		0.0452995	-0.0264997	0.210746
0.302801	0.3696	-0.52318		-0.0811996	0.0317001	-0.210746
0.0384998	-0.2428	-0.52682		-0.0428009	-0.00160027	0
0.3729	-0.620601	-0.21609		0.0642014	-0.0053997	0
0.6017	-0.2054	-0.26443		0.1742	-0.0559006	0
-0.620501	-0.333199	0.21367		-0.0706005	0.0581007	0
-0.797899	-0.3892	0.42155		0.0591011	-0.0383005	0.095214
0.3247	0.281199	-0.28431		-0.0582008	0.0845003	-0.099636
0.138599	0.139501	-0.0754		0.0431004	-0.0802002	0.374151
-0.0220995	0.3869	0.05774		0.0175991	0.00820065	-0.198833
-0.0813999	-0.2661	0.0347301		-0.0756989	0.0363998	-0.010178
0.0400991	-0.120501	-0.0464101		-0.0305996	0.0284996	-0.077714
0.0304003	-0.161099	-0.0393499		-0.0445004	0.0639	0.267424
-0.1322	-0.378301	0.0701799		0.0749989	-0.0973997	-0.187281
0.0827007	0.2312	0.0267401		-0.1366	0.0335999	-0.003333
-0.00430012	-0.2184	-0.0471101		-0.203899	-0.00119972	0.004017
-0.0138998	-0.0882998	-0.0248699		0.355499	-0.0142002	0.292216
0.0405998	0.1135	-0.0611701		-0.2264	0.0205002	-0.015324
0.0628996	0.3774	0.1365		-0.119299	0.0209999	0.009709
-0.3841	0.0518999	-0.29329		-0.016901	-0.0149002	-0.01263
0.213901	0.2463	0.16795		-0.0321999	0.000500679	-0.00758904
-0.0719004	-0.1163	0.12453		0.1201	-0.00559998	-0.17095
0.2382	0.913799	-0.03785		-0.0200996	0.00809956	0.048029
0.791699	-0.407	0.0973499		0.0788002	-0.00589943	0.085651
-0.113108	-0.655699	-0.18392		-0.1269	0.00999928	-0.168397
0.142852	-0.391201	0.14704		-0.0886002	0.0121002	-0.020149
0.38152	0.188	0.04474		-0.00169945	-0.00640011	0.037387
-0.163537	0.00270081	0.00930011		0.000398636	-0.0122995	-0.116448
0.20044	0.095499	0.00282991		0.0122013	0.00279999	0.061791
0.077448	0.128401	-0.0452399		0.214199	-0.0305004	-0.045318
-0.072378	-0.6301	0.12767		0.0538006	0.00820065	0.234614
-0.033095	-0.470301	-0.32941		-0.1008	0.0227995	-0.029633
-0.162399	0.7089	-0.0397999		-0.0104008	-0.0177002	0.061682
-0.3454	0.134998	-0.19862		0.0463009	-0.0127993	-0.021155
-0.1975	-0.050499	-0.27567		-0.021801	0.0275993	-0.018046
-0.301001	0.0034008	0.49591		-0.182899	0.0173006	-0.011876
-0.176201	0.211699	0.25786		0.1887	-0.00990009	0.041303
-0.0790997	-0.0690002	-0.24548		-0.340099	0.0162001	-0.0201001
-0.184099	0.540899	-0.65427		0.0651989	0.0246	-0.040009
0.0445004	0.403801	-0.4388		0.137501	-0.177501	-0.18858
0.4942	0.0566998	0.21807		0.0128002	-0.0995998	0.294125
0.249001	-0.3507	-0.00875998		-0.0279007	0.0605001	-0.00455299
0.3069	0.2083	-0.28922		-0.107599	0.162601	0.002938
-0.34675	-0.2366	0.27445		0.1075	-0.1597	-0.07259
0.45218	-0.0726995	0.3		-0.0478001	0.0696001	0.054519
-0.27068	-0.148	0.14539		0.00469971	-0.00769997	0.00314599
0.43064	-0.0264006	0.05383		-0.00440025	-0.00580025	-0.027887
0.35973	-0.2957	0.00127995		0.0405998	-0.00300026	0.008223
0.0443001	-0.00829983	0.11577		0.0196991	-0.0105991	-0.257921
-0.49574	0.5056	-0.00648999		0.0132999	-0.0397005	0.22096
0.368	-0.3876	0.00345004		-0.00169945	0.00489998	-0.22096
-0.26729	0.329801	-0.01069		-0.00180054	-0.00660038	0
0.17483	-0.164001	0.00813997		-0.00379944	-0.00419998	0
0.39942	-0.2223	-0.26145		0.0221004	0.00810051	0
-0.43385	-0.0515003	-0.0518099		-0.0804005	-0.0566998	-0.209773
0.38891	0.3123	0.35157		-0.00300026	-0.00520039	0.175386
-0.12011	0.1653	-0.00451016		-0.00429916	0.0173998	0.33301
0.10307	0.2083	-0.0841199		0.0496998	-0.1293	-0.150011
-0.0200601	0.1715	-0.23616		0.1031	-0.130099	-0.043124
-0.17232	0.0405998	0.27423		0.0904007	-0.1804	-0.02916
0.08564	-0.0429993	-0.07112		0.214399	-0.3156	-0.00434798
-0.31728	0.124399	0.15139		0.138399	-0.2119	-0.031628
0.45503	0.2887	-0.0913401		0.0604	-0.0727005	-0.046872
0.65319	-0.460999	-0.0781001		-0.495399	0.66	-0.203253
-0.23881	0.239799	0.0124		-0.0651989	0.0788002	0
-0.31017	0.13377	-0.14521		-0.8465	0.3749	0
0.14881	-0.145301	0.10857		0.1446	-0.0536995	0
0.54431	0.4911	-0.2843		-0.1031	0.0702	0
0.3698	0.0457001	-0.3		0.0249004	-0.0314999	0
0.26225	-0.73078	0.34419		-0.0418015	-0.00600052	0.22718
-0.33282	-0.20811	0.07865		0.00230026	0.0283003	0.026638
0.63223	-0.537901	0.12951		-0.0895996	-0.00759983	-0.043405
-0.06279	0.0389004	0.0982099		-0.0263004	0.1487	-0.210413
0.14788	0.0050993	0.0634601		0.00180054	-0.0556002	0
-0.53987	0.2809	-0.21431		0.0352001	0.0418005	0
0.18243	-0.2996	-0.0436901		0.00440025	-0.00699997	0
-0.192999	0.197701	0.48621		0.0569992	-0.0529003	0
-0.545801	-0.7082	-0.49205		0	0.0518298	-0.059772
-0.213299	0.582401	0.13395		0	0.0887198	0.00398099
0.2547	-0.677	-0.258		0	-0.0518699	0.335305
-0.5567	-0.320501	0.31675		-0.0837994	-0.0346994	0.0594399
0.1924	-0.724701	-0.08392		0.0303993	-0.00909996	-0.205794
0.19699	-0.153299	0.08901		-0.0433998	0.0165997	0.359574
0.14827	-0.1404	-0.14798		-0.0622005	-0.0195999	0.15971
-0.2863	0.540501	-0.14879		-0.0114002	-0.0107002	-0.21986
0.466	0.1821	0.35962		-0.0033989	0.00790024	-0.01926
0.0671997	0.421299	-0.0889599		0.00839996	0.0120001	-0.0278599
0.1042	0.977301	0.38774		0.0130997	-0.00139999	-0.04688
0.158201	-0.768	0.0878198		0.0662994	-0.0506001	0.16339
-0.510401	-0.260801	0.20242		0.00250053	-0.0106001	-0.17284
-0.0352001	-0.57	-0.70167		0.326099	0.1689	-0.000349998
0.396101	0.260601	0.22479		-0.0858002	-0.0406008	-0.02711
-0.3703	0.0468998	0.16589		-0.00729942	0.0633001	-0.09771
0.6171	-0.502401	-0.17953		-0.0128002	-0.0922995	0.0794901
0.0685997	0.0193005	-0.07086		0.0435009	0.0223999	-0.01633
-0.0711994	0.216501	0.25342		0.2001	0.1178	-0.023069
-0.0342007	-0.139801	-0.08707		-0.0607014	-0.146399	0.271399
0.00400162	-0.0333996	-0.0729899		-0.030899	-0.0129004	0.04763
0.0728989	-0.377701	0.0259099		-0.0760002	-0.0634003	-0.17247
-0.00639915	1.0038	-0.03897		-0.0886993	-0.0834999	0.0911
0.511801	-0.643301	0.0773699		0.0067997	-0.0333996	-0.0751799
-0.5534	0.0562	-0.62667		-0.00600052	0.0665998	0.0195799
-0.315001	-0.0341988	0.28742		0.0445995	0.0142994	-0.0512999
-0.2808	0.4844	-0.26075		0.0328999	0.0848007	0.14512
-0.080801	-0.0219002	0.32665		-0.0114994	-0.0276995	0.04012
0.5879	0.751701	-0.01741		-0.0680008	-0.0457001	0.0375201
0.125999	0.2281	-0.34055		0.024601	0.0214996	0.20643
0.4732	0.0776997	0.28446		-0.0675011	-0.0234003	0.07057
0.0573006	0.323501	-0.27973		0.00770187	-0.0366993	-0.1974
-0.2725	0.2991	0.55391		-0.023901	-0.0169001	0.0665799
-0.3091	-0.4143	-0.19893		0.118999	0.000699997	-0.02108
0.2428	0.366099	0.29994		-0.00549889	0.0204992	-0.0001899
0.5273	0.0107002	0.19142		-0.000801086	-0.0831995	-0.13465
0.1096	-0.6509	-0.27555		-0.00650024	-0.1014	-0.051
-0.48855	0.1684	-0.25887		-0.0374985	-0.111899	0.03948
0.41621	0.1405	0.54249		-0.111	-0.00510025	-0.01441
-0.34342	-0.173699	-0.06581		0.0292988	-0.0229998	-0.00242007
-0.0575604	0.161799	-0.25607		0.100101	0.0268002	-0.0374299
0.0770402	-0.5863	0.30138		-0.0132008	0.0404997	0.05409
0.46744	0.6873	-0.29846		0.0751991	0.0139999	0.10618
1.08358	-0.104	0.03302		-9.91821e-05	0.0340996	-0.0657899
0.50169	0.290401	-0.01765		0.1194	-0.000100136	0.20868
0.10258	-0.3723	-0.0568399		0.0144005	-0.0248995	-0.23568
-0.0377493	0.4827	0.0787899		0.0676003	0.0427999	-0.02192
-0.36318	-0.414101	-0.12292		0.0760994	-0.00409985	0.03474
0.0366402	0.4775	0.11206		-0.0879993	0.0478001	0.0756
0.60129	-0.0384998	-0.0721		-0.00350189	-0.0162001	0.0416
0.56965	-0.195499	-0.22515		0.00869942	0.0445004	0.05705
-0.7793	0.2262	0.224		0.0768003	-0.0915003	0.11006
0.2569	-0.779902	-0.11102		-0.0476999	-0.0193996	0.3389
-0.2962	0.0946007	-0.17764		0.0834999	-0.1386	-0.27058
0.0928001	0.254	-0.32013		0.0688	0.0357008	-0.04739
0.6224	0.0174999	0.63968		-0.0425997	-0.0954008	-0.05378
0.185299	0.3254	-0.25929		0.0860004	-0.0790005	0.13409
-0.572498	0.0752001	0.83974		0.0813999	-0.2198	-0.1729
0.743599	-0.145301	-0.63331		0.0501995	-0.0314999	0.31393
0.0948009	0.0760002	-0.00293005		-0.0128994	0.0425005	-0.0954
-0.240301	-0.898499	-0.23664		0.0604	0.142799	0.00184
-0.7195	0.373	0.22833		0.0552998	0.0251007	0.07547
0.277	0.0605993	0.0567		-0.0300007	-0.0470009	-0.04342
0.323	-0.465199	-0.62269		0.00790024	-0.0183992	0.17574
0.3867	0.2303	0.000450015		0.0797005	0.0380993	-0.16152
0.8792	0.1082	0.34277		-0.0179996	-0.0415993	0.01896
-0.3605	-0.0829	-0.00105		-0.000301361	-0.0115004	-0.1094
-0.0230007	-0.28544	-0.29895		-0.00989914	-0.0655003	0.02563
0.0220013	0.166901	-0.3		0.0498009	0.0410004	0.01164
-0.3078	-0.110291	0.59771		0.0658989	-0.0243998	0.02361
-0.370501	0.45383	-0.12976		-0.00860023	0.0264997	-0.03965
0.0377998	-0.1345	-0.06011		0.0212002	0.0735998	-0.00850999
-0.0214996	-0.3756	-0.24687		-0.0433006	-0.0444002	0.15948
-0.0405006	0.1072	0.0116		-0.0165997	-0.0228996	-0.137
-0.0501003	0.0200005	-0.00430012		0.00720024	0.0462999	-0.0512199
-0.108299	-0.906	-0.34432		-0.0895996	0.0204	0.07224
0.0218	0.1458	0.5686		-0.0251999	0.0347996	-0.1331
0.1704	0.2728	-0.0869601		-0.0310993	-0.00349998	-0.10606
-0.4955	-0.2388	-0.36169		-0.0214005	-0.00159931	-0.07409
-0.17208	-0.0817013	-0.07714		-0.0146999	-0.0199003	0.08653
-0.138081	-0.313799	0.42805		-0.013401	-0.0166006	-0.06933
0.556661	0.0880985	0.00339985		0.0398006	-0.00990009	-0.01518
0.5101	0.1567	0.1932		0.0277004	0.0250006	0.50577
-0.15	0.252701	-0.19424		-0.0524998	-0.0367002	-0.35449
0.150499	0.724899	0.3486		0.0509987	0.0201998	-0.02396
-0.112599	0.4862	0.0746298		0.111502	-0.0300999	-0.01525
0.152599	0.258101	-0.27913		0.0199804	-0.0146008	-0.15097
-0.0268993	-0.118601	-0.36425		-0.0485706	0.0303001	0.07885
-0.3477	-0.867599	0.27577		-0.0178394	-0.0405998	0.39339
0.524399	-0.122501	0.38088		-0.0183201	-0.0232	-0.03861
-0.271099	-0.2591	-0.96862		0.0594702	-0.0868998	-0.17271
-0.276501	0.0195999	0.91083		-0.0256605	-0.0894003	-0.0671901
-0.0135002	0.462601	-0.3318		0.0689297	-0.0198002	0.04488
-0.0331001	-0.6469	0.61106		0.0493603	-0.00459957	0.00970995
-0.3846	-0.3958	0.07971		0.0352201	0.0085001	-0.05581
0.431701	0.6171	0.00301003		0.01964	-0.0257006	0.05519
-0.0937004	-0.691	-0.38326		-0.0424004	-0.0226994	-0.12461
0.0185003	-0.000598907	-0.01438		0.05299	0.0123997	0.02652
0.6423	0.2656	0.10943		0.0763702	0.00969982	-0.0585101
0.3812	0.788799	0.21835		0.0061903	0.0742006	-0.03624
0.6491	0.235199	-0.64259		0.00693035	-0.0394001	0.0820401
0.213001	-0.4657	0		0.0173492	-0.0967007	-0.0660901
0.2959	-0.176901	0		-0.0101099	-0.0697994	0.18492
0.629299	0.6299	-0.28672		-0.04422	-0.0439005	-0.05539
-0.0509996	0.2323	0.37749		0.0292206	-0.00739956	0.0672899
0.1029	-0.2888	-0.0788299		0.0260592	0.0486002	-0.06048
0.6076	-0.3005	-0.15059		-0.00228977	-0.0522003	-0.01445
0.0797997	-0.2161	-0.16999		0.11579	0.0451002	0.01422
0.161501	0.589	-0.03679		0.0285902	0.0128994	-0.07306
-0.183701	-0.2752	0.09044		0.0682592	-0.0573997	0.05283
-0.0298004	0.00600052	-0.06936		-0.0120001	0.000499725	0.05866
-0.2034	0.8193	-0.00777006		0.0543003	-0.0227995	-0.05225
0.00449944	-0.0344	0.18729		-0.0875006	-0.0257998	0.25158
0.0727005	0.2781	-0.20094		0.0457001	0.0271997	0.06821
-0.535299	-0.3377	0.15838		-0.0300999	-0.0847998	-0.20909
0.210299	0.2266	0.0684601		-0.0485001	0.0184994	0.02212
0.3239	0.0959005	-0.1511		0.0426998	0.0185003	-0.01151
-0.0293999	-0.158	-0.02941		0.0716	-0.0509996	-0.000270009
-0.0401993	-0.6167	0.1346		-0.0320997	0.0559998	-0.01791
0.183399	-0.4199	-0.14122		0.0819998	-0.0200005	0.04882
-0.1357	0.409599	-0.0362099		0.0758009	-0.0279999	-0.03469
0.323101	-0.2562	-0.03658		0.256399	-0.000800133	-0.07918
-0.1201	0.1038	0.05469		0.116001	-0.0298996	-0.05156
-0.0501995	0.0756006	-0.023		-0.0144005	-0.1152	0.0262201
0.22642	0.7623	-0.56604		-0.00160027	0.1699	0.000199914
-0.10266	-0.2115	0.26027		-0.0648003	-0.1304	0.07364
0.31137	-0.66821	-0.50136		-0.0123997	0.0538998	0.31844
-0.122961	-0.07056	-0.0904		-0.0053997	0.1006	-0.06531
0.101261	0.35022	0.0667701		0.0282993	0.0391998	0.37042
0.39681	0.68205	0.49454		0.0503998	-0.00479984	0
0.38394	0.224541	-0.00431991		-0.0173988	0.0341997	-0.2428
-0.6325	-0.376541	0.0460501		-0.00620079	0.00440025	-0.20278
-0.64447	-0.65156	-0.02828		0.0557003	-0.0812006	0.0631
0.0336003	-0.10245	-0.30259		-0.0342999	-0.1275	0.01837
-0.64508	0.47725	0.0276899		0.0507002	-0.0135002	0.0309
0.44324	-0.14171	-0.18723		-0.1058	0.0092001	-0.18998
0.0068903	-0.46946	0.28291		0.3863	0.385	0.20146
0.36376	0.3031	-0.0538701		-0.6314	-0.3941	0.23034
0.53912	-0.0281401	-0.19122		0.0959997	-0.0162992	-0.00994003
0.24062	0.60191	0.04049		0.0384998	0.0723	-0.11279
0.57033	0.17032	-0.23652		0.0136003	0.0496998	-0.02008
0.58488	0.355301	-0.49904		0.0122995	-0.0124998	-0.02538
-0.000890255	0.511099	-0.0417		0.059	0.00109959	-0.09796
0.38271	0.367401	0.04378		-0.0670996	0.0607996	-0.0250801
-0.40092	0.627899	0.2421		-0.0356998	0.0430002	-0.0102199
0.3456	0.39799	0.0355301		0.0639	-0.0609999	-0.1701
0.1171	-0.10036	-0.02607		0.0101995	0.0453005	0.0805899
0.145901	-0.727691	-0.28026		0.0124998	-0.0367002	-0.10847
-0.636801	0.309	0.66786		-0.00149918	-0.0300999	-0.03196
0.8354	0.2157	-0.026		0.0493994	-0.00940037	0.01218
-0.7157	-0.4535	0		-0.0109997	-0.0178995	0.35882
0.5179	0.554399	-0.38937		0.00909996	-0.0872002	-0.04691
-0.721199	0.1165	-0.18902		-0.0242004	0.0936995	0.1608
-0.768002	-0.145599	0.13666		-0.0281	0.0392008	0.03187
0.290901	-0.279598	-0.61231		0.0224009	0.0373993	-0.0129
0.1994	0.463799	0.3095		0.0323	0.0125999	-0.20271
-0.726299	-0.4552	0.19567		0.0146999	0.0446005	-0.0610001
0.542299	0.3486	-0.15783		0.2142	0.0803995	0.0315801
-0.667651	-0.146999	-0.00604999		-0.000499725	0.0427999	-0.0168
0.423719	0.6698	-0.27365		0.0966005	0.0267	-0.0906199
-0.281199	0.172199	0.0535301		0.0229998	-0.0352001	0.28234
-0.177502	0.275101	0.2556		0.0191002	0.0324001	0.12634
-0.1283	0.191999	0.26311		0.1109	0.0183001	-0.0803699
-0.1001	0.0474987	0.29771		-0.0115004	0.00230026	-0.0993501
0.052599	-0.0839996	-0.33231		0.0299997	-0.0201006	-0.04107
-0.194899	-0.0963001	0.30799		-0.0108995	0.0339003	-0.04836
0.3834	0.139101	-0.31403		0.0657997	0.0482998	0.01073
0.308599	-0.8085	0.02465		0.0307007	0.0622005	0.00406003
-0.0725002	0.2255	-0.20437		0.0223999	0.000999451	0.02063
0.19776	-0.07763	-0.0642799		0.0118999	-0.0067997	-0.12346
-0.18898	-0.12943	0.66458		0.0492992	-0.0328999	0.11357
-0.0829701	3.00407e-05	-0.62429		0.0595007	-0.00330067	-0.0453999
-0.0583501	-0.45039	-0.28716		0.0358	0.00370026	-0.0737901
0.55323	0.58413	0.27139		-0.0106001	-0.0551996	0.03409
0.286421	-0.47862	0.0170001		-0.0118999	-0.1035	0.18539
0.0169096	0.79656	0.0674499		-0.0318003	-0.1362	-0.11583
-0.65897	0.0106101	-0.08577		-0.0536003	-0.0507002	0.21408
0.45729	-0.0288301	0.07543		-0.0465994	0.0124006	-0.15867
-0.34467	0.16136	0.0115499		0.0109997	0.0955	-0.00406003
-0.30236	0.2679	-0.28315		-0.0331001	-0.0048008	-0.0420099
-0.0570102	-0.11461	0.18738		-0.0592995	0.0200005	-0.0657001
0.45841	0.2741	-0.22713		-0.0316	-0.0157003	0.03653
0.10218	-0.000160217	0.23457		0.0209999	0.0563002	-0.18741
0.31865	-0.37815	0.00059998		-0.0642996	0.0534	0.00913
-0.3005	-0.82414	0.00342		0.673599	-0.195601	0.58856
0.4093	0.33597	0.0572799		-0.519	0.1508	-0.35202
0.144	0.0434999	-0.19724		-0.0995998	0.0281	0.03712
-0.2692	-0.20891	-0.0266601		0.0973005	0.0630999	-0.07222
-0.103499	0.14411	-0.08042		0.0373001	0.0588007	0.01781
0.29327	-0.2723	0.02238		0.0274	-0.0241003	0.01764
-0.32452	0.471	0.30264		-0.0856009	-0.0256996	-0.02439
-0.338473	0.4056	-0.0357001		0.0247002	-0.00419998	0.00579989
0.032237	0.549001	-0.0769999		0.0123005	0.0556993	-0.21392
-0.177583	0.1064	0.29361		0.0593996	0.0256004	0.23552
0.333439	-0.0180998	-0.18539		-0.000699997	-0.00370026	-0.17687
0.00799	0.00870037	-0.0183501		0.0258999	0.0577002	-0.03131
0.20648	0.4683	-0.04747		0.033	-0.00300026	0.01726
0.28743	0.4504	-0.22541		0.00285006	0.0408001	-0.15209
0.0858297	0.0766001	0.14318		0.0420699	-0.0458012	-0.09521
-0.25695	-0.4192	0.04004		-0.0081501	0.00970078	0.296
-0.0289001	-0.5423	0.0298101		0.0320001	-0.00559998	-0.01001
-0.42412	-0.376499	-0.02473		0.1204	-0.0862007	0.05564
-0.57458	0.6194	0.3221		0.00824022	0.0500011	-0.0821999
-0.66136	-0.1441	-0.21973		0.0026598	-0.00489998	-0.0916901
0.1894	0.24718	-0.06405		0.096026	-0.245001	0.28698
-0.3622	-0.64922	0.0337701		0.066571	0.0268002	-0.0455401
0.6874	0.34373	-0.01525		0.10297	0.1014	0.27249
1.0251	0.0541	0.0113001		-0.060337	0.2339	0
-0.975599	-0.1298	0.29968		0.051888	-0.00309944	0
1.0203	-0.7317	0.27172		-0.060489	0.0874996	0
-0.3885	-0.3509	-0.22185		0.041088	0.0349007	0
0.841	-0.368401	-0.04649		0.00358105	-0.0919018	0
-0.564301	-0.60467	-0.08881		0.018052	-0.219999	0
0.759001	-0.36777	-0.54137		-0.044162	-0.0785999	0
0.2379	-0.3069	-0.00571001		-0.022916	-0.0634995	0
0.121801	0.23	0.6003		0.050526	-0.1129	-0.20699
0.0305996	0.0567989	-0.60766		0.045331	-0.022501	-0.07399
0.869301	0.242599	0.36624		-0.093034	0.0681	0.0456599
0.37621	-0.0860004	0.0682		0.05939	0.0521011	0.0537901
0.0253801	-0.707298	-0.12179		0.080506	-0.0681	0.18153
-0.26743	-0.1975	0.11491		0.125694	0.233	0
-0.0853796	0.1544	0.29559		0.0166389	0.0552998	0
0.14476	-0.0475998	-0.1253		0.0808101	0.0468998	0
0.21224	0.1138	-0.16662		0.04642	0.00119972	0
0.31423	-0.558701	0.04436		0.07526	0.2139	0
0.73807	0.3092	-0.11869		0.0192399	0.2505	0
-0.0889397	-0.894201	-0.30141		0.08726	0.075901	0
0.48023	-0.102499	0.40163		-0.00635993	0.1052	0
-0.1126	-0.2166	0.05381		0.11771	-0.0143995	-0.0100501
-0.380199	-0.527399	0.29085		0.0615401	-0.0223007	-0.03148
-0.5304	-0.609301	-0.10038		0.0682397	-0.0707998	0.30013
0.104	-1.061	0.0559199		0.0227404	-0.0955	-0.20738
0.0805998	-1.0799	-0.02915		0.0345998	-0.085	0.20738
-0.2907	-0.6943	-0.27696		0.02003	-0.0419998	-0.26335
0.0284004	-0.2156	0.05231		-0.00542974	0.0739002	0.26335
-0.1363	0.1808	0.0475399		0.0191598	-0.0832996	0
-0.29602	0.593302	-0.0711499		0.0544701	0.00379944	0
0.44166	0.275	0.3956		0.10246	-0.0942001	0
-0.15491	0.121599	0.11639		-0.00601006	0.0543003	-0.26475
-0.0432501	-0.0517998	-0.0375099		-0.0202103	-0.00880051	-0.01238
-0.21077	-0.526199	-0.1188		-0.000909805	-0.0468998	-0.0824
0.0290012	0.730999	0.27064		0.0656395	0.0254002	-0.22021
0.147799	-0.2341	-0.32084		0.0257502	-0.0543003	0.01238
0.425201	-0.425798	0.64905		0.12586	-0.0375996	0.07347
-0.152901	-0.0249996	0.43351		0.0420294	0.00790024	0.21429
-0.0572987	-0.379299	-0.30108		0.0363607	-0.0177002	0.00515997
0.246199	0.319199	0.27429		0.10273	-0.0516005	-0.0601
0.0979004	0.0643005	-0.0344698		0.01931	0.0848999	-0.16945
0.15586	-0.0806999	-0.43214		0.04848	-0.0355997	-0.0690199
0.15653	-0.191502	0.0748799		-0.00298977	-0.0636997	0.21769
0.00179958	-0.189899	0.11242		0.195359	-0.0639	-0.00801003
-0.00903988	0.314199	-0.10572		-0.00684929	0.0513	-0.18113
-0.0783997	-0.0949001	-0.0374		0.0404096	0.0595999	0.24232
0.00329971	-0.0295982	-0.0764799		0.0234103	0.0284996	-0.22686
-0.0227098	-0.2572	-0.11395		-0.01545	0.0264006	0.22686
-0.0440397	0.0331993	0.3692		-0.02174	-0.0095005	0
0.14625	-0.00909996	0.11417		0.0125599	-0.000599861	0
0.33085	0.7264	-0.10216		0.0082798	0.00769997	0
0.04529	-0.435061	0.09506		0.0330801	0.0410995	-0.22416
-0.15106	-0.26225	0.12696		0.0782399	0.0110006	-0.08025
0.74957	-0.1408	0.01806		-0.0478101	-0.0473003	0.0564799
-0.22542	0.0550995	-0.03703		0.0304704	-0.00209999	-0.08181
-0.31507	-0.281799	0.33483		0.0675397	-0.00199986	-0.0211699
-0.0946803	0.1834	-0.000729918		-0.0117397	0.0108004	-0.15714
0.449	0.0810995	0.05417		-0.0482602	0.0709	0.01085
-0.00358009	-0.13339	0.01178		-0.03017	-0.0378008	-0.0296
0.234951	0.13906	-0.0187099		-0.0163598	0.0128002	0.0968801
0.05404	-0.13254	-0.27805		0.0374899	-0.0275002	-0.16896
0.580239	-0.1891	0.0442101		-0.0211	-0.0131998	0.28084
-0.23312	-0.38511	-0.27148		0.11447	-0.0258999	-0.20377
-0.14071	-0.26511	0.16862		-0.01724	-0.0320997	0.01293
0.46994	-0.0683799	0.000909925		-0.00936985	-0.0475998	0.11269
-0.0964899	0.33655	-0.03152		0.03473	-0.0894003	-0.0077399
0.60127	-0.18769	-0.11124		0.0138998	0.0218	-0.17784
0.14551	0.0678201	-0.05925		0.0286603	-0.0911999	0.02844
-0.21246	0.26862	-0.05995		-0.000360012	0.00739956	-0.0196301
0.19276	-0.0792398	0.12685		-0.0187998	0.0676003	0
0.0326996	-0.8265	-0.28578		0.052	-0.0393	0
-0.153099	-0.2955	-0.03566		-0.0158997	-0.0597	0
-0.1448	-0.1625	-0.15334		-0.1386	0.0732002	0
-0.238501	-0.5682	-0.04439		0.0254002	-0.0480003	0
-0.242399	-0.2859	-0.05715		0.0829	-0.00519943	0
0.285099	-0.40983	0.24539		-0.1259	0.1405	0
0.075901	-0.0777893	-0.06574		0.00489998	-0.110001	0
0.0973988	0.39762	-0.2039		-0.0216999	0.0382004	0
-0.0625992	0.0525999	-0.01054		0.0278997	0.0397997	0
-0.0326004	-0.226151	-0.05273		0.0265999	-0.00789833	0.00985992
-0.64576	0.291601	-0.09763		0.00109863	0.170198	0.23567
0.47072	-0.363201	-0.0336699		0.00920105	-0.00119972	0.29477
0.07833	0.0423012	-0.30266		0.0142002	0.0570011	-0.0788599
-0.284399	-0.343201	-0.29443		0.0236988	0.0324001	-0.05988
0.237799	0.4252	-0.01595		0.0551014	-0.0177002	0.05539
0.1961	0.2838	-0.26817		0.0928993	-0.0255013	-0.01324
0.165701	-0.1479	0.07075		-0.0510998	-0.0341988	-0.05689
0.4867	-0.1468	0.2446		0.108799	-0.00230026	0.11912
0.175499	-0.4089	-0.30662		-0.00439835	0.00829887	0.37402
0.0177002	0.3289	-0.25704		0.0361996	0.113501	0
-0.9652	0.2275	-0.0203199		0.0671997	0.00830078	0
0.5604	0.405399	0.8237		0.0501003	-0.0368004	-0.23706
-0.134399	0.200001	-0.78173		0.0167999	0.0121994	-0.05264
0.1474	-0.313101	-0.0401801		-0.0536003	0.0719013	-0.0790499
0.0192986	0.378901	0.0847499		-0.0116005	0.0276985	0.00197995
-0.5914	-0.5219	0.18618		-0.0457001	-0.0101986	0.10504
0.2812	0.378	0.0575399		-0.0620995	0.133799	-0.0644101
-0.329	-0.3265	-0.23275		0.0449009	0.0234013	-0.02792
0.0911999	0.3515	0.5158		-0.0354004	0.0367985	-0.08602
-0.1786	0.2041	-0.0222399		0.0263004	0.0847015	-0.07576
0.252001	0.75	-0.52026		-0.0205002	0.00709915	-0.0254099
-0.1448	0.077301	-0.05512		-0.0216007	0.0254993	0.06659
0.080101	0.0186996	0.63974		0.0284996	-0.0256996	-0.08288
0.380798	0.804699	0.0629301		-0.0671005	0.0708008	0.0106001
0.284901	-0.917	-0.41769		-0.0629997	0.0852995	-0.00336003
0.2236	0.4107	-0.33239		0.0303001	0.0258999	0.20782
0.0916996	-0.4266	0.0372901		-0.079401	0.00890064	0.11016
-0.0748005	-0.1898	-0.33052		0.0852013	0.0144997	-0.10143
-0.124499	-0.322601	-0.11019		0.0019989	-0.0228004	0.09995
-0.334001	0.7689	0.0676501		-0.105299	-0.0506992	-0.0585799
-0.336499	0.7106	-0.02425		-0.0547009	-0.0812006	-0.02353
0.1536	-0.0725994	-0.01197		0.020401	-0.0036993	0.03816
0.815199	0.00460052	0.04404		0.00839996	0.0913	0.00470996
-0.9547	-0.188801	0.26419		-0.121201	0.211599	-0.00726998
-0.000101089	-0.1465	-0.25621		0.0536003	0.103701	-0.12571
-0.139599	0.0747013	0.25621		-0.0883007	-0.0304003	-0.05819
0.0546989	-0.137501	-0.33044		-0.131201	0.0367994	-0.00436997
0.0844002	-0.0158997	0.33044		-0.0372982	-0.00529957	-0.02404
-0.830799	0.343199	0		-0.0876007	0.0123997	-0.09269
0.150799	-0.5096	0		0.052	0.00590038	0.36889
0.0541	-0.642099	-0.64188		0.0681992	0.0388002	-0.00648999
0.252701	-0.0624008	0.0854499		0.00520134	-0.0188007	-0.07626
-0.751801	-0.4886	-0.11184		-0.0598011	-0.00249958	0.01684
-0.4662	-0.0107002	0.28914		-0.0627995	-0.0299997	-0.05124
0.1047	0.438101	0.42562		0.0142002	-0.0221004	-0.08726
-0.39596	-0.2076	-0.0301301		-0.0352001	-0.0376997	-0.26511
-0.01899	0.0257988	-0.33093		-0.0318012	-0.0580006	0.12582
-0.12638	-0.0019598	0.08289		0.0413017	-0.0277996	-0.09164
0.55272	0.2112	-0.06242		0.00839996	0.0361996	0.0601001
-0.86396	0.0474205	-0.0645601		-0.0269012	0.0516996	0.27293
-0.13982	-0.31215	0.0595101		-0.0429993	-0.0479994	0.0164
-0.2815	-0.6999	-0.0449899		0.00479889	-0.0415001	-0.01098
-0.0552998	-0.286301	-0.04687		0.0618	0.1087	-0.10827
-0.0139008	-0.2076	-0.10621		-0.043499	-0.0312004	-0.01559
-0.0110989	0.0288	-0.0806201		-0.00629997	0.0311003	-0.01633
-0.0768013	-0.0721998	0.11909		0.0184002	-0.0138998	0.06817
0.586802	-0.7276	0.1629		-0.086401	-0.0179996	-0.0551599
0.0166988	0.0307999	-0.09891		0.0559998	0.0545998	-0.0731101
-0.0242004	0.0169001	-0.05354		-0.0750999	-0.0475998	0.0513901
-0.203798	-0.8129	-0.10175		0.00489998	0.0103998	-0.11306
0.00379944	-0.1302	-0.1393		0.0789013	0.0319996	-0.01853
0.0587006	0.1733	0.0531801		-0.0955009	-0.0337	0.01133
0.694799	-0.1623	0.0294		-0.110899	-0.0643997	-0.03712
0.26546	0.13586	-0.14545		0.046999	0.0128002	0.30424
0.0213499	0.23176	-0.56343		0.0380001	-0.00820065	0.00574005
-0.11303	0.187699	-0.30172		-0.0270996	-0.00459957	-0.16554
0.18404	0.535001	-0.10534		-0.184999	-0.0190001	0.14147
-0.4526	0.8539	0.07342		0.127399	-0.00710011	0.02052
-0.0962896	0.187099	0.04607		-0.1154	-0.0312996	-0.00820994
-0.472801	0.22268	0.23856		-0.0403004	-0.0406008	-0.0352
-0.100199	0.0268707	0.0738699		-0.0765991	-0.0754995	-0.20632
0.0590992	0.4657	0.16272		-0.0360012	-0.0043993	-0.09479
0.205	0.5173	0.0570199		0.026001	-0.0588999	-0.13872
-0.160099	-0.0447006	-0.2651		-0.0450993	0.0558996	0.20233
0.0769997	-0.746799	-0.0948		-0.00800133	-0.0158005	0.00212991
0.672701	-0.0658998	-0.54144		-0.0166988	-0.0129995	0.00814998
-0.67763	0.025301	0.09065		0.0676003	-0.0752001	0.0564901
-0.0721998	-0.0680008	0.0188601		0.101198	-0.0681	-0.0470001
0.1565	-0.695299	-0.10587		-0.0338993	0.0495005	-0.15482
0.53625	-0.1565	0.000440001		0.0844002	-0.0844002	0.16475
0.0139599	-0.4438	0.06805		-0.0147991	-0.00530052	-0.14816
-0.50669	0.567598	-0.05676		-0.020401	-0.0163002	-0.08886
-0.28202	0.683401	-0.31464		-0.0685005	-0.0858994	0.0265
-0.26914	0.2836	0.29285		-0.0980988	-0.0741005	-0.0078299
0	0.2542	-0.0232		-0.116901	-0.103499	-0.04775
0.845521	-0.444399	0.23054		-0.120998	-0.0563002	-0.09861
-0.011832	0.00219917	-0.18218		-0.0201015	0.00479984	0.00269997
0.126397	0.0158005	-0.20576		-0.0926991	-0.0890999	0.19538
-0.265957	-0.878901	-0.16232		-0.1285	-0.0486002	-0.0388099
0.341991	-0.177599	0.10689		-0.0569	-0.0577002	0.0148799
-0.216573	-0.3871	0.30034		-0.2073	-0.0705996	-0.02039
-0.182065	-0.420101	-0.12557		0.00430107	0.00349998	0.04168
-0.637482	-0.3139	0.00627995		0.0468998	-0.0667992	-0.0368201
0.073	0.0186005	0.59618		0.1115	-0.0602016	0.22985
0.461599	0.8214	-0.06077		-0.0921001	0.0970001	0.0792699
-0.0737991	0.4053	0.30042		-0.0541	0.125	0.23498
-0.283899	0.836899	-0.25683		0.1654	0.0498009	0
0.530899	-0.172199	-0.58282		-0.0690994	-0.00290108	0
0.37407	0.64121	-0.11774		0.0429001	0.0652008	0
-0.15368	0.50643	-0.2474		0.0296001	0.0242004	-0.16673
-0.10451	0.68458	-0.05443		0.0494003	0.0110989	0.16673
-0.230208	0.183101	0.28767		-0.0188999	-0.0213985	0
0	0.4711	0.28097		0.00219917	-0.0307999	0
0	-0.8465	-0.29778		0	-0.0901012	0
0.84728	0.158	0.0432501		-0.0727997	0.00620079	0
-0.37643	0.0844002	0.26181		-0.0506992	-0.026701	0
-0.227351	-0.649301	-0.2483		-0.0543003	0.0367012	0
0.2475	-0.19637	-0.24617		-0.0419006	-0.00300026	0
0.21376	0.310081	-0.45121		-0.0154991	-0.00220108	0
-0.00445008	0.527199	-0.49959		0.0580997	-0.00629997	0
0.09658	-0.5362	0.12478		0.00440025	-0.0488987	0
0.61735	-0.189001	0.05708		-0.0428009	0.0163994	0
0.24223	0.366301	-0.06402		0.0440998	-0.0813999	0
-0.3494	0.627001	0.0218		-0.0135994	0.0139008	0
0.200699	0.0172997	-0.07464		-0.0299988	0.0562992	-0.1022
-0.643801	0.4555	0.00182998		0.0883999	-0.0510998	-0.0175501
0.0489998	-0.0764999	0.0110999		-0.0172005	0.094099	0.29696
0.195801	0.1826	-0.04504		0.00300026	0.0589008	0.08082
-0.1968	-0.715401	0.26316		-0.1194	0.108799	-0.000910044
-0.3571	0.4467	-0.47242		-0.0921001	-0.0144997	0.08324
0.0678997	-0.889501	-0.44694		-0.1364	-0.0716991	0.35296
-0.155701	-0.6693	0.61648		0.0713005	-0.0519009	0
-0.0935001	-0.0682993	-0.0449699		0.0564995	-0.0216999	0
-0.1271	0.3054	-0.000280023		0.122801	-0.0538998	-0.25923
-0.430099	0.3559	0.04813		0.0702	-0.0541	-0.13004
-0.1138	-0.1526	-0.00269008		0.0137005	-0.0247002	-0.18416
0.0256004	0.1596	-0.03018		-0.0118008	-0.153099	-0.07552
-0.1703	0.0510998	0.3518		0.0860004	-0.0529003	0.0141699
0.1679	-0.4445	-0.30922		0.0683994	-0.2689	-0.01105
0.4112	-0.0411005	-0.37171		-0.0147991	-0.028101	-0.194
-0.3773	0.180901	0.09188		0.0696983	-0.0209999	0.3542
0.109001	0.0815992	-0.17934		-0.0507984	-0.0213985	-0.05212
-0.00550079	-0.0482998	-0.0952001		0.0422001	0.1369	-0.0406899
-0.306	0.3318	0.1915		0.00919914	0.0215988	0.0273399
0.0130005	-0.3169	-0.03967		0.0769005	0.9196	-0.28255
-0.247301	-0.0227003	-0.20602		-0.1432	0.0597	0.23138
0.1541	-0.149199	-0.33402		-0.187401	-0.0230999	-0.04202
-0.6434	-0.7082	0.24817		-0.0515995	0.0149002	0.0169001
0.139599	0.260401	0.0286801		0.0163002	0.0214005	-0.09268
0.5233	-0.343601	0.2193		-0.000101089	0.0181007	0.42157
-0.1568	-0.306099	-0.0494699		0.0386009	0.1782	0.0154998
-0.2313	-0.369101	-0.2957		0.0515003	-0.000699997	0.0110102
-0.2351	-0.5386	0.05901		0.0209999	-0.0353012	0.18462
0.0976	-0.1129	-0.0262101		-0.1192	-0.113899	-0.25391
-0.48054	0.514499	-0.35146		0.0193996	-0.0522995	0.25391
0.0841398	0.0205002	0.0522599		0.0263996	-0.1502	-0.17156
0.2002	0.4006	0.27408		0.0902004	-0.0426006	-0.05599
-0.33175	-0.4303	0.25568		-0.0380001	-0.0142994	-0.19731
0.13761	0.318199	-0.28028		-0.1395	-0.107901	-0.00155997
-0.12648	-0.362598	0.07127		-0.0445004	0.0597	-0.11134
0.0717096	0.1306	-0.3758		-0.0387001	-0.0741005	0.02944
0.0570249	0.1667	-0.62556		-0.0986004	0.0216007	-0.0207
0.230033	0.0464001	-0.25985		0.00300026	-0.0841999	-0.0374701
-0.287058	0.1791	0.11688		0.0365009	-0.0985012	0.27475
0	0.0177994	0.2208		-0.0269012	-0.0314999	0.05442
0.50407	-0.17914	-0.0337698		0.0915012	-0.00930023	-0.0801001
-0.34808	0.0388398	-0.06874		0.0647984	-0.0471001	-0.01656
-0.10394	-0.46349	0.03992		-0.034399	-0.1201	0.01656
0.00415993	-0.23001	-0.27789		0.136999	-0.129099	-0.03842
-0.0473399	-0.333	0.3789		0.0310001	-0.0349998	-0.14707
-0.52181	-0.54358	-0.66058		-0.1784	0.1628	0.02168
-0.0739994	0.850201	-0.12237		-0.103699	-0.00279999	-0.27777
0.1101	0.392799	0.09074		0.00689888	-0.0998001	0.31871
-0.125	0.285	0.3137		-0.0823002	-0.00449944	-0.0131699
0.112801	0.0286007	0.31056		0.0179005	-0.0983009	0.02551
-0.5599	0.0114994	-0.00347996		0.0212002	-0.00689888	0.18364
0.0911999	-0.1091	0.68747		-0.0123997	-0.0130997	-0.12952
0.3857	-0.0662003	-0.05435		-0.0139008	-0.00430107	-0.02959
-0.1091	0.938499	0.32469		0.093401	-0.047699	-0.18436
-0.306099	-0.737399	0.24107		0.0264988	-0.0335999	0.03326
0.4566	0.662	-0.32391		-0.0881996	0.0388985	0.11
0.309999	-0.0559998	-0.27609		0.00250053	-0.0585995	0.0368099
-0.3218	0.6627	-0.14076		-0.0172997	0.021801	-0.30534
0.197901	0.0328007	-0.22155		-0.0833015	-0.0606012	0.27691
-0.785101	-0.315301	0.59505		0.0337009	0.00520039	-0.14278
-0.137699	-0.0267992	-0.38912		0.0666008	0.052	-0.0750301
0.117599	0.726999	0.18895		-0.0615005	-0.0510006	-0.00432992
0.5385	-0.1565	-0.0524201		-0.0519009	0.0112	-0.02584
-0.0713997	-0.8446	-0.0854499		0.0568008	-0.020999	-0.15669
0.0233994	-0.1693	0.11123		0.0466003	-0.0602007	0.41644
-0.00230026	0.1527	-0.32801		-0.0633011	0.0443001	-0.0289299
0.786901	-0.2395	0.2293		0.0172997	0.00329971	-0.15622
-0.171501	0.369699	-0.0335001		0.0122013	0.0106001	0.14325
-0.162399	-0.681001	0.29966		0.0530987	0.0523005	-0.1885
0.8528	-0.3627	-0.19443		-0.00979996	-0.0401001	0.0367399
-0.5219	0.5117	-0.0373		-0.0924988	0.0471992	0.27407
0.0697994	-0.2155	0.06437		0.0105	0.0839005	-0.24103
-0.1189	0.214601	0.53055		0.0825005	-0.0299997	0
-0.5172	-0.430201	-0.25796		-0.0438004	0.0208998	0
-0.182499	0.470901	0.26525		-0.00559998	-0.0466003	0
-0.0237007	-0.0992002	-0.28616		-0.0102005	0.0416002	0
0.386	-0.2761	-0.43883		0.00469971	-0.00290012	0
0.0964012	-0.1696	-0.14155		-0.0384998	-0.117399	0
-0.7967	0.0225	0.01003		-0.0235996	-0.0458002	0
0.646999	-0.7677	-0.27426		-0.047699	0.1173	0
0.5863	-0.00139999	0.32905		0.000999451	-0.191401	0
-0.421099	-0.6459	-0.67027		-0.0515003	-0.0190001	0
0.434	0.5875	0.5328		0.0174999	-0.0604	0
-0.0572987	-0.0487995	0.0383401		-0.0823994	-0.0798998	0
-0.0215015	-0.5301	-0.61966		-0.0449009	-0.1373	0
0.415899	-0.1167	0.0350802		-0.135799	-0.0254002	0
0.7936	-0.411799	-0.37861		0.039299	0.0279999	0
0.4181	0.5183	-0.27431		0.103802	0.0255003	0
0.308201	0.143001	-0.3174		0.0195999	0.0750999	0
0.491699	0.4966	-0.19124		-0.0831013	-0.0174999	0
0.449599	-0.291401	-0.0560601		-0.0326996	0.0260992	0
-0.4575	0.2693	-0.0816898		0.00670052	-0.00999928	0
-0.210501	0.3113	0.30026		0.0429001	0.0654001	0
-0.208199	0.3237	-0.24618		0.110699	-0.0962	0
-0.0781002	-0.138201	-0.0325301		-0.0714989	-0.0763006	0
0.5706	0.3675	-0.60101		0.1206	0.00290012	0
-0.3873	-0.21302	-0.3016		-0.0569992	0.0907993	0
0.3167	0.00699997	0.01784		0.0802994	0.0890007	0
-0.1491	-0.4628	0.59358		-0.178801	0.0180998	0
0.45188	-0.883309	-0.06189		-0.1479	0.0129995	0
0.199631	0.0115004	0.2369		0.00810051	-0.00909996	0
0.37103	0.8365	0.00389993		0.0116005	-0.00249958	0
0.1457	0.393	0.0426		0.143999	-0.0363998	0
-0.1318	-0.1573	-0.08428		-0.0919991	0.0775995	0
0.0944004	-0.1547	0.10974		-0.105501	0.102201	0
0.4081	0.431	-0.19919		-0.299799	0.0654001	0
-0.2665	0.0403004	-0.07498		0.00429916	0.0127001	0
-0.0803003	0.6515	0.16446		0.0531998	0.1966	0
0.1378	0.587501	0.02156		-0.0298996	0.0394993	0
0.395349	0.1479	0.32078		0.00510025	-0.0863991	0
0.54109	0.3447	0.12054		0.115099	-0.0272007	0
-0.0847	-0.0256996	-0.19613		0.0105	-0.0682001	0
-0.09097	0.2256	0.01091		0.00160027	-0.0877991	0
0.33084	-0.0600004	-0.00149		0.0235996	0.0619993	0
0.03297	0.335	-0.04757		0.5767	0.540899	0
0.26236	-0.804	0.00766993		0.1325	-0.902399	0
-0.21192	-0.215	-0.07039		-0.0251999	0.00559998	0
0.3929	-0.260799	0.03846		0.00510025	0.1512	0
0.0146503	0.2734	0.51718		0.0060997	0.0134001	0
0.0654898	-0.2103	0.03109		0.00260162	0.0397997	0
-0.205029	0.132701	-0.51895		-0.012701	0.0274	0
0.376329	-0.1625	-0.12376		-0.0524998	0.0458002	0
-0.1763	0.7487	-0.30195		-0.00130081	-0.0931005	0
0.212	0.1378	0.34162		-0.0320988	0.0994005	0
-0.0398998	0.0626001	-0.01846		0.1022	0.274899	0
0.0222006	0.4824	0.00828004		0.114201	0.3407	0
-0.192901	-0.5998	0.36106		-0.0573997	0.0233002	0
-0.1113	0.2875	-0.0740099		0.037199	-0.0356007	0
-0.0967007	0.2699	-0.23967		0.1369	-0.0203991	0
-0.1284	0.6917	-0.28632		0.0142002	0.0172997	0
0.0665007	-0.3394	0.06539		0.0356007	0.0125999	0
0.616699	0.1269	-0.03291		0	0.0653	0
-0.0359297	0.0692997	0.05372		0	-0.0865002	0
0.23466	0.0676003	0.0272		0	-0.0429001	0
-0.0980301	-0.0235004	0.30848		0	0.0699005	0
0.245029	0.0617008	-0.0973301		0	0.0174999	0
0.5318	-0.160301	0.00748014		0	-0.102701	0
-0.32174	-0.136	-0.02005		0	0.0502014	0
0.22434	0.173199	-0.05655		0.207706	0.119999	0
-0.15297	0.0545006	0.00732005		0.135831	-0.0125999	0
0.03365	0.254499	-0.02237		0.025828	0.0172005	0
-0.28559	-0.109999	-0.10808		0.176907	-0.121	0
-0.06573	-0.0729008	0.10881		0.00932097	-0.2465	0
-0.06511	-0.143801	-0.00922		-0.011262	0.0228004	0
0.0269899	0.127261	-0.56469		-0.047668	0.1719	0
0.37072	0.10382	-0.0644699		0.012945	0.0200996	0
-0.36922	0.310949	-0.2903		-0.082618	-0.108999	0
-0.10833	-0.0463896	0.30755		0.019746	0.0902996	0
-0.09375	-0.2423	0.08469		0.00242099	0.0778999	0
0.20484	0.1929	0.01183		-0.032538	-0.00360107	0
-0.456889	-0.226299	-0.00960994		-0.00133899	-0.136499	0
0.284979	0.293699	0.27668		-0.014566	-0.0594006	0
-0.866914	-0.194399	-0.30371		-0.008358	0.0874004	0
-0.0588999	-0.0960999	0.00911999		0.049577	-0.0917988	0
-0.55056	0.5513	0.16548		-0.00957701	-0.0317001	0
0.12325	0.00900078	0.0894601		0.0186005	0.0285006	0
0.16937	0.1567	0.0729101		-0.0151005	-0.0306005	0.273692
0.0542107	0.4576	-0.32724		-0.5604	0.2199	0.065327
0.0985501	0	0.24667		0.134001	-0.0422001	0.057027
-0.13603	-0.541199	-0.34855		0.1292	-0.0506001	0.127742
0.50213	-0.406401	0.11178		0.0181999	-0.0204992	-0.183137
-0.0846901	0.431799	-0.0421499		-0.074501	0.000299454	-0.034933
0.139099	-0.188801	-0.08024		0.0803013	-0.0789995	-0.08238
0.0487003	-0.0366993	0.435		-0.0687008	-0.0381002	0.014824
-0.15586	0.166899	0.17103		-0.0340004	0.0136995	-0.029159
-0.352679	-0.0732002	-0.29245		-0.0417995	0.0747004	0.048201
-0.10111	-0.3892	-0.14883		-0.0916004	-0.0365	-0.257204
-0.0714607	-0.18113	-0.21217		0.1084	0.0251999	0.238903
0.266801	0.54608	0.73582		0.1663	-0.000200272	-0.238903
-0.20057	-0.0317097	0.00527		0.2089	-0.1797	0.529926
0.0160999	-0.0348701	0.14696		0.0753994	-0.0637999	-0.085273
0.0770493	0.49031	-0.0882301		0.0354004	-0.0149002	-0.092312
0.24967	0.23425	-0.27565		0.101	-0.113299	-0.022721
-0.0756092	0.0848904	0.05994		0.10575	-0.0540009	0.0826499
0.18676	-0.0857201	0.00996995		0.0734	-0.0359001	0.16567
-0.0635204	0.00619984	-0.21545		-0.02669	-0.0226994	0.2061
-0.123899	0.45212	0.20392		-0.08498	0.104099	-0.27879
0.325899	0.1567	0.0497301		0.01006	-0.0334015	-0.18727
-0.311299	0.7802	0.33112		0.04642	0.016201	0.49857
-0.0415001	-0.47888	-0.32971		0.04686	-0.0879993	-0.25525
0.15652	0.0150003	-0.11302		0.046	-0.0495014	0.0171299
-0.28438	0.8956	0.39808		-0.00862002	0.030901	0.0181
0.57194	-0.6722	-0.35233		0.04882	0.0219994	-0.05328
0.13379	0.7472	-0.18686		0.0911601	-0.1341	0.03791
-0.32967	-0.6927	0.17923		-0.0446301	0.0769005	-0.0558499
0.23376	0.0410004	0.18493		0.0464101	-0.021801	0.00203991
0.00116014	0.2768	0.0892999		0.0690801	-0.0569992	0.01566
0.0490298	-0.5776	0.07086		0.0500998	-0.0261993	-0.03225
0.41554	-0.1942	-0.18207		0.0638499	-0.0561008	0.05066
-0.0463009	0.133	-0.20359		0.0704002	-0.0092001	0.295819
0.0928001	0.0320005	0.16248		0.0305004	-0.0163994	0.180294
-0.0811996	0.00429916	-0.25755		0.0972996	-0.0776005	-0.195953
0.48223	0.4288	-0.25123		-0.035799	0.000599861	-0.033079
-0.46936	-0.3083	0.18631		-0.0593014	0.0328999	0.029138
-0.07722	0.4725	0.01248		0.0944996	0.0334005	-0.276219
-0.15127	-0.1022	0.40666		0.2117	-0.104	0.268886
0.44429	-0.0177002	-0.32971		0.320301	0.4011	-0.010037
-0.25349	-0.149799	-0.2716		0.212299	-0.1236	-0.258849
-0.82742	-0.0750008	-0.32901		0.1999	-0.0869999	0.261225
-0.7856	-0.4207	0.0718701		0.0789013	0.0282993	-0.090951
-0.31664	0.573	-0.2056		-0.0262012	0.0317001	-0.170274
-0.0321803	0.5647	-0.0677201		0.00749969	0.0507002	0
-0.26661	-0.240001	0.3156		-0.0795994	0.0804005	0
-0.10476	-0.3363	-0.0861199		-0.0671997	0.114799	0.288306
0.55766	0.4405	0.13538		0.0387993	-0.0414	-0.000299007
0.036499	-0.1907	0.31942		-0.0247002	-0.00809956	-0.014606
-0.1465	-0.5732	0.01685		0.0179005	-0.0774002	-0.10877
0.0524006	0.3761	0.03747		0.0653	-0.0174999	0.107448
-0.305201	-0.4241	0.28385		-0.00720024	0.0339994	-0.011168
0.261499	0.0132008	-0.0541999		-0.0548	-0.0261993	-0.085967
0.339701	0.580899	-0.13661		-0.0163002	-0.0577002	0.093854
0.2854	0.0254002	-0.05968		0.40325	-0.4755	-0.14138
0.0471001	-0.1441	0.21826		-0.0174294	-0.0142994	-0.015597
0.231899	-0.615299	-0.03846		0.09659	0.00899982	0.041545
0.4237	-0.442201	-0.05485		0.0328398	-0.0272999	-0.057682
0.130499	-0.4858	0.0699		-0.0710802	0.0167999	-0.036245
-0.271502	0.6121	0.50319		0.02005	-0.0146999	-0.018151
-0.2866	-0.1431	-0.51661		-0.0916395	0.0451002	0.06866
-0.401499	0.1666	0.24246		0.0289297	-0.0265007	-0.022477
0.2904	-0.8522	0.18201		-0.00446987	0.0160999	-0.072076
0.26675	0.4349	-0.00629997		0.0267296	-0.0092001	-0.075607
-0.04005	-0.1702	-0.17062		0.0297804	-0.0237999	0.024252
-0.17288	0.205999	0.10899		0.0111103	0.0285006	-0.008701
0.13304	-0.159399	0.12947		0.0632896	-0.0412998	-0.026074
0.41789	-0.285801	-0.05393		-0.0297804	0.0277996	0.286349
0.06515	-0.216398	-0.12853		-0.00613976	0.0320997	0.00818801
0.34085	-0.199501	0.02775		-0.000249863	0.0202999	-0.00368196
-0.1114	0.5564	0.21467		0.0107002	-0.0232	-0.029994
0.20055	0.152901	0.03169		-0.0450602	0.0170002	-0.090008
0.161301	0.114599	-0.35028		0.0634098	-0.0276995	0.054307
-0.00520134	-0.851999	0.00110984		0.0137997	-0.000100136	-0.057495
-0.677	-0.4958	0.0684001		-0.04214	0.0379	0.061278
-0.142199	-0.501202	0.0140798		0.115	0.0663996	-0.00909901
0.334799	-0.1486	-0.0648899		-0.5893	-0.2622	-0.151316
-0.15056	-0.501801	0.04212		-0.0365009	-0.00999928	0.012925
0.690811	-0.2745	0.37401		-0.0254993	0.00719929	0.033996
0.12033	0.0967999	0.32341		0.000999451	-0.0106993	-0.066067
-0.22835	0.0319004	-0.07586		0.0244999	0.0235996	-0.341267
0.11319	-0.165501	-0.30858		-0.00209999	0.00619984	0.276262
0.60199	-0.5744	0.24425		0.136801	0.0576	0.039826
0.48847	0.1873	0.10318		-0.116001	-0.0233002	-0.316088
-0.19815	-0.7614	-0.2123		0.128101	0.0193005	0.249458
0.45238	0.1625	0.00490999		0.00729942	-0.0103998	-0.020748
0.030924	0.0819006	0.00952995		-0.1301	-0.204901	0.04276
0.212233	0.0487995	-0.0145199		-0.0107002	-0.0536995	-0.27147
0.193945	0.703	-0.0310501		0.0535011	0.2057	0.483084
-0.542838	0.4777	-0.1622		0.0956001	0.0412998	-0.126017
0.31868	0.482	0.13344		-0.0598011	-0.00269985	0.115926
-0.43925	-0.2013	-0.0433899		0.0676003	0.00399971	-0.102583
0.202701	0.3571	0.20976		-0.0464993	-0.000299454	-0.00393802
0.0376997	0.0549002	0.0636001		0.1539	0.0802994	-0.05946
-0.1958	-0.2757	-0.21935		-0.102201	-0.0597	0.125606
-0.3367	-0.814	-0.0591599		0.0610008	0.00349998	-0.085897
-0.17151	0.0221996	0.23991		-0.00779915	-0.146099	0
-0.11978	0.169701	-0.54928		-0.0152016	0.106499	0
-0.41763	-0.0608006	0.28851		-0.0313988	0.0715008	-0.23647
-0.1917	0.3619	0.31537		0.0312996	-0.0370998	0.23647
-0.1285	-0.5161	-0.0875401		0.0384998	0.0634995	0
0.190901	-0.6586	0.0283601		0.1436	-0.208399	0
-0.149301	-0.107901	-0.22831		-0.0802002	0.0341988	0
-0.1954	0.539	0.0237401		-0.110701	-0.0303001	-0.28278
0.708	-0.1418	0.21154		-0.0389004	-0.0646992	-0.22007
0.9216	-0.0620003	0.23088		-0.0774994	-0.0523005	-0.0799899
-0.1845	-0.2687	0.00292993		-0.0368004	0.0931005	-0.22905
0.114901	-0.209901	-0.313		0.221201	-0.0205002	0.27554
-0.0774002	-0.158139	0.00283003		-0.0634995	-0.0242004	-0.30089
-0.4217	0.64864	0.23816		0.218199	-0.0368996	0.53673
-0.289001	-0.1224	0.6068		-0.0184994	0.00699997	0.04602
0.0622005	0.176101	-0.60241		0.0142994	-0.0523996	-0.02283
-0.542299	-0.0951004	0.01394		-0.0317001	-0.0953007	-0.00469995
-0.8997	0.1751	-0.0463099		0.0269012	-0.1376	0.28202
0.177601	-0.132999	-0.00170994		0.0508995	-0.0858002	0
0.457701	-0.101101	-0.26426		-0.0662003	-0.0422001	0
0.290553	0.5746	0.04892		-0.29673	0.251699	-0.167293
-0.07477	-0.1572	-0.0816301		-0.0620999	-0.0115995	0.189908
0.2631	0.2173	-0.19047		0.17543	-0.0838003	-0.046541
-0.313	1.0629	0.0370201		-0.12798	0.0738001	-0.035239
0.04443	0.6859	0.02263		0.20417	-0.1482	0.0559
-0.22654	0.5753	-0.00795996		-0.08726	0.0576	-0.068321
0.63878	0.1759	0.31914		-0.12407	0.0862999	-0.067439
-0.14252	0.569799	-0.21903		0.0270801	-0.00409985	0.020215
-0.1419	0.1362	0.25118		0.22702	-0.1595	-0.070403
0.00321996	-0.5942	-0.0151701		-0.82833	0.4285	-0.00939399
-0.0782986	-0.234499	0.20472		0.62693	-0.275801	-0.058066
0.253099	-0.854601	-0.24693		-0.10093	0.0705004	0.035298
-0.0970993	0.1059	0.12168		-0.38449	0.1455	0.297017
-0.0684013	0.7801	0.0320499		-0.1244	0.0770998	-0.012312
0.0289001	0.4653	0.19091		0.00224006	0.00549984	0.017112
-0.0858994	0.429001	0.11301		0.4583	-0.2427	-0.0877531
-0.1206	0.2293	-0.11727		0.14104	-0.0824003	-0.020776
-0.0228996	-0.302999	-0.15973		0.13908	-0.0380001	-0.145818
0.83944	-0.1765	-0.0171502		0.01951	0.0010004	0.040389
-0.9147	0.16944	0.0659401		-0.0214996	-0.0388002	-0.0208501
-0.0349302	0.54476	-0.70121		0.0280991	0.00879955	0.04817
0.447229	-0.09267	0.61844		0	0.166201	-0.24845
-0.1777	0.50651	-0.23776		0	0.0713997	0.13259
0.319281	-0.48311	-0.61279		0	0.0552006	-0.13043
-0.0671005	-0.0993004	0.18879		0	-0.0112	-0.05847
-0.14748	0.152699	0.41034		0	0.0727997	0.12262
-0.43161	0.1274	-0.18268		0	-0.0034008	-0.00751996
0.43811	0.4293	-0.36949		0	-0.00839996	-0.04611
-0.0441999	-0.4918	0.1018		0	0.0111008	0.07798
-0.34717	-0.3064	-0.12414		0	0.0389996	-0.09278
-0.18957	-0.1001	0.29732		0	-0.0087986	0.0688
-0.13004	-0.00619984	0.03176		0	-0.00489998	0.22004
-0.6439	0.0811195	-0.3532		-0.110201	0	-0.05214
0.00729942	0.00551987	0.36818		-0.0459995	-0.0149002	0.0352299
0.1376	-0.35645	0.00562		-0.0683002	-0.0404015	-0.02214
0.49815	-0.173599	-0.3663		-0.0359001	-0.0299988	0.21227
-0.33925	0.125799	-0.09341		-0.0471001	-0.015501	-0.26717
-0.65759	-0.595999	0.09605		-0.0443001	-0.0454998	0.00716996
0.17162	0.176699	0.14997		-0.0396004	0.00310135	0.00358999
0.4475	0.382	-0.31234		0.132301	-0.0797997	-0.283944
0.484701	-0.335798	0.30015		-0.661501	0.265499	0
-0.0668001	0.00220108	0.00395989		-0.0785999	-0.0465994	0
0.202	-0.256701	-0.51981		0.0886002	-0.000599861	0
0.0942001	0.2558	-0.0846599		-0.4079	-0.0918999	0
0.4999	0.3794	0.0439199		0.00139999	-0.0636997	-0.13493
-0.2073	-0.000799179	-0.00893998		0.1038	-0.0931015	-0.10394
0.103553	-0.0454998	0.18019		-0.0342007	0.0207005	0.21088
0.089062	0.0468998	-0.02324		0.000801086	0.0268002	0.05369
-0.035695	-0.0393	0.28321		0.043499	0.0394001	-0.41763
-0.083335	0.0960999	-0.12537		0.378101	-0.108999	0.36126
-0.073585	0.0137005	-0.15799		0.0271988	-0.0405006	-0.25778
0.0456986	-0.4496	0.28937		-0.0354004	0.1213	-0.01588
0.258788	0.7127	-0.18632		-0.00619984	0.0277996	0.191574
0.538671	-0.59313	0.05107		-0.0325003	0.106701	-0.275677
-0.402841	-0.45774	0.12675		-0.00559998	0.1177	0.050854
-0.28156	-0.33067	-0.13391		0.0381002	0.0158997	-0.276979
0.5367	0.16573	-0.2341		-0.0215998	0.0344	0
-0.0348997	0.23469	0.09611		0.1115	-0.1607	0.371027
-0.429	-0.0809994	0.26662		-0.146	0.1568	-0.093887
0.5745	0.1192	-0.30691		-0.0267	0.0349998	0.056576
-0.165999	-0.00940037	0.2575		0.0860004	-0.0389004	0.00342998
-0.2304	0.2994	-0.24301		-0.77512	0.4251	0.049221
0.6136	0.194901	-0.0108401		0.10701	-0.0670996	-0.045213
-0.0291004	0.0469999	0.20101		0.75753	-0.370701	-0.073756
-0.1943	-0.231	0.0490901		0.00898004	-0.00409985	0.018049
-0.0182099	-0.1188	-0.10368		-0.0917099	0.0228004	-0.038892
-0.05527	-0.1811	0.39709		0.0453598	0.00290012	0.020771
-0.08868	-0.1919	-0.28822		-0.00685	-0.000100136	0.32232
-0.20574	-0.7737	0.31968		0.23525	-0.1448	0.106136
-0.10912	-0.794901	-0.32894		-0.10083	0.0824003	-0.214062
-0.0132704	0.205001	-0.25044		-0.12567	0.0604	0.018809
0.0882001	0.1191	0.24608		0.1275	-0.0698004	-0.029927
0.419199	0.149	-0.13215		-0.11897	0.0541	0.000428021
0.1467	-0.1224	0.66779		-0.0142	0.00819969	0.045317
-0.246399	0.255301	-0.3701		0.0564599	0.00110054	-0.08817
0.371899	-0.526	0.30289		-0.0744696	0.12275	0.019957
-0.252501	0.139199	-0.07513		-0.00545979	0.06709	-0.067615
0.203201	0.408601	0.30491		0.00743008	0.0270796	-0.026309
-0.554401	-0.3711	0.36167		0.0375195	-0.0181093	-0.040514
-0.0331001	0.542	-0.59969		0.00306034	-0.0546799	0.031793
-0.260599	-0.8918	0.3071		0.0135899	0.0157394	0.103336
0.0624008	0.0305004	-0.32047		0.0524797	-0.0792398	0.147722
0.0691986	0.4997	0.15299		-0.0330095	0.0613003	-0.097515
0.1063	-0.3474	-0.17267		-0.0089798	-0.0264101	0.080903
0.2281	0.567301	0.03666		0.00694942	-0.19703	0.034027
-0.305901	-0.0450001	0.06067		0.0533705	0.17118	-0.03839
-0.433001	-0.4935	0.41699		-0.0437803	0.0379	-0.02041
-0.0973988	0.8452	0.40192		-0.0223398	0.0575304	-0.151482
0.0377007	-0.2411	-0.04975		0.0459003	0.0599995	0.070111
-0.0293007	0.247499	-0.195		-0.0181999	0.0307007	-0.216377
-0.0467987	0.2155	0.44575		0.0422001	0.0119991	0.146259
-0.733099	0.2048	0.11276		-0.4279	-0.356099	-0.168671
0.541698	0.151001	0.00263		-0.0546999	-0.1124	0.249347
-0.3769	-0.0559998	-0.10157		-0.0641794	-0.113601	0.00018096
0.5546	-0.165501	-0.3437		0.134979	-0.0839996	0.00542402
0.0746994	-0.0494404	-0.31542		-0.0507002	0.2359	-0.100196
-0.0198994	0.39373	-0.0704701		0.0264006	0.0157003	0.077954
-0.0242004	-0.0527	0.0154302		0.0389004	-0.0676003	-0.053323
0.149401	-0.4613	-0.0293002		0.0610991	0.0893002	-0.087509
-0.6579	-0.0464993	-0.29306		0.115701	-0.0379	0.151638
0.36983	0.0262012	-0.22814		0.0565004	-0.0146008	0.06543
0.0833197	0.130999	0.33076		0.0157399	0.0612001	0.0133899
-0.25023	-0.2332	-0.39061		0.0416698	0.00629997	-0.01951
-0.25997	-0.4281	0.12703		-0.15407	0.0339003	0.302
0.252589	0.6841	0.00328004		0.31	-0.0544004	0.17681
-0.38332	-0.4407	-0.0850199		-0.0173903	-0.0178995	-0.0235701
-0.66765	-0.0646	0.32896		-0.0378399	0.0227003	-0.0990499
0.31245	0.127899	-0.36773		-0.0227098	-0.0382004	0.0847999
-0.46434	0.108101	-0.0325		-0.0628901	-0.0483999	0.0415901
0.41031	-0.1495	0.05116		0.0794601	-0.000400543	-0.04576
0.26857	0.262899	0.05399		-0.0309	-0.0166998	-0.00492001
-0.0690601	0.0618	0.01386		0.0467896	-0.0221004	0.22457
0.110802	0.0230007	0.07184		-0.0138597	-0.0639	-0.10219
-0.395	0.3083	0.0743001		0.1313	-0.102599	0.0573701
-0.216801	0.0265999	-0.32793		0.0204902	0.0716991	-0.11743
-0.0268993	0.649799	-0.12475		0.0929499	0.00630093	0.32057
0.2206	-0.343899	0.03837		0.13749	0.00139999	-0.17462
0.201	-0.332701	0.68549		0.0125999	-0.0141001	-0.05591
0.1008	0.0471001	-0.27171		-0.0830994	-0.0665998	0.0302399
-0.5491	-0.702	-0.10515		0.0366001	0.1915	-0.12218
-0.0983	-0.433201	-0.00486994		0.0869007	-0.0435991	-0.00375998
0.6298	-0.286699	0.00103998		0.131498	-0.0328007	0.02507
0.5865	-0.188	-0.30571		-0.0746994	-0.0761995	0.33123
-0.2541	-0.432501	0.48743		0.0437012	0.0738001	0
-0.242599	-0.4272	-0.0166199		-0.0548	-0.1269	0
0.59991	0.7999	0.17042		-0.651299	-0.369101	-0.082669
0.0728998	-0.0145988	-0.34579		0.703299	0.3546	0.086599
0.205	-0.0620003	0.0176702		0.103001	0.0106001	0.303487
0.330101	0.660099	0		0.0613995	0.0171003	-0.278105
-0.0852013	-0.179399	-0.56387		0.37731	-0.638801	-0.27877
0.171501	-0.351801	0.25466		-0.00367999	0.0288	-0.077584
-0.1404	-0.451799	0.00218987		-0.0296299	-0.0186996	0.0624341
-0.00629997	-0.1994	0.30702		-0.0316801	0.0827999	0.32237
0.4244	0.2014	-0.0399899		-0.00681996	0.0306997	-0.0535899
-0.4645	-0.0429001	-0.0117		0.0478001	0.0348997	0.0283899
-0.0486002	0.5042	0.09874		0.0102799	0.0418005	0.0072
-0.159699	0.0817003	-0.01967		-0.02542	-0.0158005	-0.00610995
-0.17236	0.8118	0.44138		0.00969005	0.0245008	-0.00677001
-0.11032	-0.7528	-0.39868		0.0148399	0.0272999	-0.0569301
0.17631	0.173301	0.34802		-0.0420098	-0.0560007	0.0633501
-0.44059	-0.3434	-0.52836		0.1015	-0.0106001	0.08964
0.0285499	0.1233	0.20669		0.0506001	-0.00809956	-0.0428801
0.2085	0.264099	0.37099		-0.0334988	0.0522003	-0.00283992
-0.7452	-0.631399	-0.0622702		0.0762997	-0.0774002	0.1382
-0.5495	0.41042	-0.54352		-0.0111008	0.0323	0.13655
0.8079	0.0961399	0.54888		0.000101089	-0.0421	0.01288
-0.6246	-0.16052	-0.46924		-0.307201	-0.1364	-0.15738
-0.133699	0.0899801	-0.02733		-0.0714989	0.0311003	0.11007
0.6993	-0.0194201	0.22887		0.00639915	0.0661001	-0.17085
0.00650024	0.1047	0.24448		-0.0699997	0.00239944	0.21002
-0.124201	-0.0685997	0.00941992		0.0135994	0.1041	-0.21469
-0.0776997	-0.256399	0.0313501		0.0693998	0.0703001	-0.01882
-0.0725002	-0.4223	-0.32368		0.0488005	0.0112	0.0411401
-0.2057	-0.0876999	0.21068		-0.1506	-0.0615997	0.04303
-0.1509	0.4424	-0.0058701		0.00120068	0.0746002	0.17109
0.434101	0.7495	-0.00693989		-0.0237007	0.0257998	0.0136601
0.768	-0.485001	0.18936		-0.0320997	0.0929003	0.0161099
0.301701	-0.0341988	-0.52132		0.0374002	-0.0815001	-0.19974
0.0942001	-0.745401	0.30045		-0.0483999	0.0677996	0.17529
-0.3541	-0.729601	-0.0985899		0.1327	0.131001	0.06217
-0.2429	0.0396996	-0.47691		-0.0292997	0.0450001	-0.0556
0.2606	-0.044899	-0.00114		0.00959969	-0.0513	-0.07565
-0.2707	-0.1938	0.36527		-0.209	0.7611	0.42413
0.121499	0.2915	-0.00699997		0.139899	-0.7855	0
-0.3958	0.2323	-0.12837		0.0114002	-0.0311003	0
0.0373001	-0.653601	0		0.1045	0.00160027	-0.25576
-0.448299	0.9694	-0.29006		-0.0833998	0.0185003	0.0348899
0.0997	-0.395599	0.0361998		0.0278997	0.0184994	-0.0375199
0.12793	-0.0416908	-0.10167		-0.0170994	-0.00790024	-0.0357101
-0.24224	-0.00786972	0.07472		-0.00500011	0.00590038	-0.0234699
0.0154102	-0.40132	-0.00872004		-0.0487003	0.0302	0.04038
-0.67044	-0.412499	0.19391		-0.0121002	0.0489998	-0.1989
-0.40754	-0.1223	-0.27486		0.0146999	-0.00530052	0.32402
-0.26345	-0.3843	0.17593		0.00309944	-0.0121002	-0.0702
0.22192	-0.1565	0.0966401		-0.0727005	-0.0158997	0.19034
-0.303852	0.1736	-0.0278901		0.143801	-0.0221996	-0.110013
0.0421	0.5658	0.37919		-0.121901	0.0418997	-0.044727
-0.1335	0.272001	0.21702		-0.0445995	0.0328999	-0.003299
0.3815	-0.173401	-0.31061		0.034399	-0.0445995	-0.041536
0.00939941	-0.640699	-0.58214		0.0833015	0.0334997	0.00463501
-0.0951996	-0.0405006	-0.04282		0.0276985	-0.0495996	0.020457
0.00889969	-0.48606	0.10049		-0.101299	0.0311003	-0.056951
0.1665	-0.415179	0.21841		-0.0809002	0.0551014	0.08699
0.0986004	0.0892	-0.0132101		0.0261002	0.0177002	-0.24021
0.547298	0.135201	-0.04811		0.611599	0.0254002	0.68995
0.014801	0.0262995	-0.18216		-0.108099	-0.1611	-0.08145
0.298901	-0.355	0.22916		-0.0659008	-0.0351009	0.0353301
0.1033	-0.1281	-0.05419		-0.039999	0.0895004	0.0272
-0.407301	0.1236	0.00191998		0	-0.0205994	-0.11224
0.161301	-0.407101	-0.0586499		0	0.0310993	-0.021249
0.0566998	-0.2873	-0.000180006		0	-0.028801	-0.029147
-0.0517998	0.0242004	0.0843799		0	0.0110016	-0.148953
-0.5602	0.121201	0.56814		0	-0.0235004	0.214987
-0.4849	-0.0417004	0.0829201		0.0660992	-0.00839996	0.021692
0.0756998	0.0323	-0.38313		-0.0275002	0.0121994	-0.058743
0.1897	-0.0746593	0.29123		-0.0195007	-0.000200272	0.024747
-0.2817	-0.184831	-0.15618		-0.0344982	0.0240002	0.01357
-0.0289202	-0.232199	0.03839		-0.00589943	0.0340004	0
-0.23278	0.343	0.0556401		-0.00399971	-0.1481	0
-0.77133	-0.590302	0.0199699		-0.1738	0.0388002	0
-0.0446806	-0.1272	-0.51228		-0.00300026	0.0654993	0
0.144751	0.2688	0.03486		-0.102501	-0.104899	0
-0.0391998	0.131499	0.05642		0.00449944	-0.0237999	-0.128687
-0.00359917	-0.1236	-0.02016		0.0914001	-0.0215006	0.119706
-0.0977993	-0.0675001	-0.06599		-0.0391998	0.0176001	-0.047604
0.0249004	-0.7397	-0.26466		0.0164013	0.0438004	0.018074
-0.439001	-0.0398998	0.56432		-0.0105991	0.0520992	-0.26915
-0.7351	-0.1695	-0.0529599		-0.1073	0.0177994	0.04058
0.627899	-0.275499	0.29156		0.0184994	-0.110399	-0.0829
0.157099	-0.6818	-0.23618		0.038459	-0.0125008	-0.10111
-0.295799	-0.335601	-0.0300399		0.01717	0.0667	0.0811
-0.2533	-0.342899	0.01534		0.022865	-0.0314007	-0.01542
-0.739134	0.1962	0.24053		-0.0772991	-0.206901	0.26722
0.118286	0.2033	-0.20991		-0.0272007	0.0411005	0.02474
0.285101	-0.0932999	0.37003		-0.0151997	-0.0359001	-0.13578
0	0.0833998	0.00199997		0.07372	-0.0409999	0.115994
0.5867	-0.515901	-0.49306		-0.10339	0.0301199	-0.098747
0.2938	-0.6461	0.1715		0.0296702	-0.0137401	-0.0245
-0.00150108	-0.1173	0.0287601		-0.0496202	0.00379992	0.050326
0.274	-0.9058	0.11267		-0.0559497	0.00901031	-0.0679
0.16543	-0.8235	-0.07163		0.0103893	0.0100598	0.015035
-0.264999	-0.241901	0.08413		0.0141306	-0.0427098	0.117519
-0.0296001	-0.945499	0.0523701		0.0373898	-0.0120602	0.013715
-0.45929	-0.1546	-0.0801702		-0.0363598	0.0160103	0.016927
-0.00250006	-0.1579	0.0543602		-0.09266	0.0232596	-0.229636
0.0595603	-0.0265007	0.02299		0.00207996	0.0264502	0.2319
-0.159	-0.1961	0.03554		0.00333977	0.0504298	-0.214121
-0.00654984	-0.1537	0.05435		0.0209799	-0.000910282	0.021523
0.00663996	-0.103001	-0.02192		-0.0116	-0.0233698	-0.030921
-0.33506	0.2872	-0.11734		-0.0190301	-0.00957012	-0.103053
-0.40777	-0.0783997	-0.168895		-0.0226598	0.02035	0.102425
0.31526	-0.4334	0.281965		-0.0304604	-0.0208898	-0.135796
-0.12305	0.646	-0.02447		0.0131803	0.0123897	0.16474
0.24149	-0.142399	0.02171		-0.00906992	-0.00563002	-0.066865
0.07458	-0.0318012	0.00750995		0.00015974	0.00795031	0.071783
-0.20601	-0.3284	-0.115098		-0.00252008	0.00239992	0.00128901
0.12915	-0.0490999	-0.138366		-0.00458956	0.0324502	-0.04657
0.51831	-0.0253	0.017464		-0.00857019	-0.0208702	0.05077
0.10876	-0.302299	-0.118523		0.0184498	0.0133901	0.030284
0.10575	0.3335	0.182367		0.00910997	0.0110798	0.036419
0.1909	-0.0486002	0.451506		-0.01367	0.0267801	-0.122033
-0.0581698	-0.311	-0.31881		-0.0285597	-0.0229602	0.034174
-0.80697	0.585	0.30613		-0.00671005	-0.02777	0.06883
0.0666699	-0.2609	-0.32172		-0.0193501	0.0116601	-0.122766
0.36319	-0.2635	0.0444701		0.02034	-0.0123701	0.091254
0.6185	-0.0618	0.0862299		-0.0345001	-0.01858	-0.01194
-0.05041	-0.00380039	0.18134		0.00904036	0.0355501	-0.111506
0.101	0.2168	-0.23139		-0.000440121	-0.000879765	0.115234
0.0204999	-0.0969	0.1739		-0.03827	0.000959873	-0.035077
-0.98124	0.596101	0.01537		0.0103197	0.00302982	0.00363702
0.31656	-0.4117	-0.331532		-0.0317798	0.01649	-0.026137
0.19351	-0.0282001	0.0855719		-0.00737	0.0248098	0.127356
-0.00521016	0.1126	0.0168301		0.0160904	-0.00251961	-0.012858
-0.16721	0.2842	-0.293204		-0.00205994	-0.0120902	-0.059552
-0.06815	-0.0676003	0.041684		0.00492954	0.00115013	0.062096
0.17047	-0.169901	-0.139426		0.00704956	0.0120897	-0.056727
-0.05988	-0.2085	0.168683		-0.0392799	0.0136399	0.078271
0.05094	-0.0307007	-0.025746		0.0271606	0.0298305	-0.096638
-0.0223999	0.126001	-0.165954		0.0465298	-0.0145302	0.065625
0.01121	-0.0216007	-0.083942		-0.00131035	0.0194998	0.037419
-0.08745	0.0391006	0.370212		-0.0464001	0.0654101	-0.056993
0.11253	0.1529	0.10703		0.0349703	-0.05581	-0.04032
-0.0293598	0.131801	-0.15884		-0.033	0.00977993	0.044771
0.0142002	-0.351701	-0.12246		-0.0197802	-0.00621986	0.039068
0.1521	-0.2982	0.22136		0.0322199	0.0308499	-0.055925
0.0430002	0.0150003	-0.18162		-0.0389099	-0.00231981	-0.010696
-0.00990009	-0.1701	-0.28141		0.0156403	-0.000780106	0.05633
0.0239201	0.0298004	0.0177		-0.0466995	0.00304985	-0.085639
0.0439701	0.00709915	0.34002		0.0207996	-0.000179768	0.090997
-0.00403023	-0.0928993	0.16453		-0.0308104	-0.01194	-0.00848699
0.12993	-0.0321999	-0.22651		0.0264406	0.0144401	-0.051673
0.26301	-0.135	0.23976		0.0306797	0.00299978	0.034972
-0.00392914	-0.0739002	-0.02003		-0.0372105	-0.00409985	0.054474
-0.0170307	0.2369	-0.20229		-0.0246897	-0.0265703	-0.053916
0.21969	-0.1891	-0.01827		-0.0097599	0.0246301	-0.080853
-0.14928	0.2154	0.00366008		-0.00862002	0.00403976	-0.00772595
0.0644598	-0.0237999	0.00283992		0.00399995	-0.0455494	0.0117069
0.247709	0.0414	-0.0294399		-0.02226	-0.00321007	-0.055996
-0.0146999	-0.0581999	0.06735		-0.00127006	0.0163202	0.03127
0.279301	-0.0889997	-0.0803101		0.0348701	0.00525951	-0.07993
0.0881996	0.0662994	0.03488		0.00254989	-0.00883007	0.127833
-0.13248	-0.0445004	-0.3148		-0.0166199	-0.0111895	-0.094037
-0.0491099	0.0848999	0.2674		0.00358009	-0.00905037	0.096442
0.10932	-0.0484009	-0.22063		-0.01847	-0.00930977	-0.00916797
-0.13128	-0.0674992	0.0999701		0.0139999	-0.00411034	-0.064754
0.0755601	0.0601997	-0.11536		-0.0143499	-0.00177002	0.041457
0.16299	-0.634	0.0106699		-0.01581	0.00720024	-0.017585
0.00896001	-0.1759	-0.02249		-0.02175	0.0307503	0.093028
0.17583	-0.153399	-0.0220599		0.01879	-0.00703049	-0.114302
-0.0767901	0.1858	0.27697		-0.03597	0.00697041	0.047777
-0.0639	-0.1005	-0.0549101		-0.00788021	-0.0068903	0.013905
-0.0521994	-0.118599	-0.12692		-0.0125999	0.00596046	-0.053935
0.00519943	0.0398998	0.15723		-0.0151999	-0.00967026	0.017529
-0.3017	0.2868	-0.21251		-0.02122	-0.0187702	0.00107002
0.0398998	-0.0825005	-0.00841999		-0.0301001	0.000189781	-0.077674
0.1667	-0.151201	0.20958		0.00775003	0.0011301	0.085975
-0.1779	0.221102	-0.26371		-0.0281501	0.0273104	-0.023527
0.4018	-0.1429	0.05857		-0.02262	0.0206099	0.027779
0.1504	0.1998	0.16466		0.03497	-0.0225496	-0.115251
-0.210401	-0.0911007	0.04593		0.0402002	0.0179901	0.055254
-0.2837	-0.0237999	0.09089		-0.0587997	-0.0228605	-0.024795
0.278	-0.00160027	-0.08429		-0.0555	-0.0091095	-0.089966
-0.2759	-0.00900078	-0.50634		-0.0658007	-0.0109901	0.053076
-0.121099	0.2703	0.15861		0.0216999	0.0181303	-0.00813997
-0.3492	-0.309299	-0.19995		-0.0173998	-0.0297098	0.031333
-0.4457	-0.697001	0.23385		-0.0339994	0.01507	-0.197134
-0.0516005	0.0317001	-0.03221		0.0353994	0.00522995	0.211541
-0.00899982	0.0869007	0.0360299		-0.0672998	0.00895977	0.027371
-0.0628004	0.0687008	-0.20102		0.0401001	0.0207396	-0.00444198
0.1204	-0.195801	-0.0202999		-0.0486002	-0.01513	-0.075286
0.1113	-0.0955982	-0.40135		-0.0418997	-0.0072298	0.046358
0.0985012	-0.232601	0.51694		-0.0275002	0.0177402	0.004269
-0.144701	0.0109997	-0.24018		-0.0337	-0.0258303	-0.033024
0.180201	-0.301199	0.03583		-0.00220013	-0.0182199	0.036319
-0.0123997	0.1992	0.08981		-0.1748	0.61347	0.577978
-0.017601	0.1471	0.08041		0.0285997	0.00145054	0.0387
-0.123499	0.0926991	-0.05041		0.00970078	-0.0102701	0.02714
0.0914001	-0.0251999	-0.11725		0.00719929	0.00259972	-0.18738
-0.0527	0.0958004	0.16421		-0.1044	0.0255404	0.19278
-0.0614014	0.198099	0.30367		0.00940037	-0.00396061	0.0177001
-0.0758991	0.134401	-0.24707		0.00129986	-0.0361996	-0.0459
0.00869942	-0.224001	-0.02518		-0.0502005	0.0825596	-0.09217
-0.1602	0.0151005	-0.04273		-0.0632992	0.00334072	0.00352705
0.1903	-0.0561008	-0.19731		0.0130997	-0.00261021	-0.008973
0.0458012	-0.2276	-0.13081		-0.0207005	-0.00695992	-0.062434
-0.516602	0.118	0.0873801		0.0553999	0.01933	0.072855
0.283201	0.0764008	-0.0206901		-0.0490999	-0.00298023	-0.101992
0.0221004	-0.0317993	-0.0123299		0.00769997	-0.0125504	0.089122
-0.155701	0.034399	-0.1994		-0.0156994	0.01686	0.010142
-0.1479	0.0337009	-0.02341		-0.0304003	-0.0257492	-0.088073
0.2358	-0.112001	0.44234		-0.00459957	-0.0107708	0.093776
0.049799	0.1299	-0.0148801		-0.00540066	0.0177307	-0.10139
0.106201	-0.428499	0.08448		-0.0377998	-0.0138206	0.040599
0.0280991	0.0743008	0.26592		0.0592003	-0.00430965	0.026615
-0.26406	0.641399	0.30271		-0.0889997	0.0314798	0.048494
0.11008	-0.285	0		0.0165997	-0.00109959	-0.179458
-0.0781798	0.165501	0		-0.0393	0.0233698	0.099124
-0.10573	0.0981007	0		0.0311003	-0.0306396	0.00485903
0.43275	-0.4037	0		-0.0245008	-0.00362015	-0.074959
-0.11434	-0.126101	-0.2983		0.0201006	0.0110693	0.058216
0.39203	-0.2335	-0.35673		-0.0160999	-0.00504971	-0.069592
0.35345	0.387299	0.35387		0.0177994	0.00100994	-0.083702
0.0677099	0.6215	-0.0281899		-0.0532999	-0.02174	0.108392
0.76971	-0.4716	-0.18535		0.00890064	-0.00955963	0.00687504
-0.0978603	0.0139999	-0.0395598		0.0100994	0.0244198	0.015224
0.32505	-0.3925	0.55426		-0.0160999	0.00286961	-0.142055
-0.15583	-0.0333004	-0.22947		-0.0187998	0.00165939	0.044468
0.0525198	0.0840015	0.04335		0.0105	-0.00728989	-0.00247103
-0.1778	0.308199	-0.07778		-0.0369005	-0.00483036	-0.08436
0.0225902	-0.0202999	-0.04654		-0.00259972	0.00884056	0.092629
-0.68487	0.0536003	-0.33518		-0.00399971	-0.01408	-0.118035
0.21214	-0.1495	-0.02614		-0.0010004	0.0320101	0.146998
0.22266	0.00250053	0.34258		0.00810051	-0.0134106	-0.119549
0.23299	-0.2052	0.0475099		0.00139999	-0.0179396	0.067073
0.22316	0.0606995	-0.38318		-0.0237007	0.0162897	0.00273502
0.42762	0.1022	-0.10682		0.00520039	-0.0112801	-0.091152
-0.11016	0.0838013	0.1524		-0.0024004	0.00608063	0.032435
-0.851601	-0.120298	-0.21478		-0.0311995	-8.01086e-05	-0.040915
-0.238999	-0.0750999	-0.2155		-0.0195999	-0.00841999	0.078706
-0.121301	-0.510401	0.30149		0.0446997	0.0208101	-0.129596
0.683701	-0.641001	-0.0189101		-0.0466003	-0.00710011	0.063093
0.3838	0.183401	0.52264		-0.0278997	0.00352001	0.037714
-0.139899	-0.0368004	-0.2119		0.00339985	-0.000169754	-0.135213
-0.415601	-0.126301	-0.39554		0.00290012	0.00796986	0.04245
-0.0267992	-0.624399	0.0749201		0.00209999	-0.0314302	0.054234
-0.204507	-0.0417004	0.02206		-0.0160999	0.00568008	-0.13069
0.04594	0.277599	-0.01542		-0.0412998	0.0135794	0.098319
0.00696799	0.026001	-0.05626		-0.0548	-0.0258198	0.025633
0.065262	-0.0132999	-0.3589		-0.1275	-0.0212593	0.0907781
0.110526	-0.231701	-0.16481		-0.0601006	-0.0190706	-0.0484861
0.09464	0.181	-0.24051		-0.0388002	0.0513401	0.08156
				0.0810003	-0.02705	-0.046212
				0.0158997	0.02528	-0.19623
				-0.0616999	-0.0149803	0.190335
				-0.00180054	-0.0241604	-0.210584
				-0.00859928	-0.00146008	0.231601
				-0.0571003	0.0318403	-0.059728
				0.00959969	0.00609016	0.00132298
				-0.0382996	-0.0134897	0.113912
				0.00109959	0.0214996	-0.047051
				-0.0476999	-0.0327702	0.024232
				-0.0739002	0.0522804	0.215726
				-0.0502996	-0.03337	-0.28767
				-0.0333996	0.00889969	0.061292
				0.0517998	-0.0272799	0.040939
				0.0121002	-0.00716972	-0.106413
				-0.0010004	-0.0405703	0.074981
				-0.0240002	0.00181961	0.0156
				-0.0475998	-0.0170097	-0.08523
				0.0348997	0.0158997	0.072337
				-0.0227995	-0.00319004	0.00466901
				-0.0511999	0.0107508	0.022063
				0.0149994	0.0471697	-0.043052
				-0.0685997	0.0724106	0.199838
				0.00259972	-0.0109701	0.03055
				-0.132401	0.136189	0.06103
				-0.0527992	0.104211	0.16941
				-0.0228004	-0.0313101	-0.14525
				-0.00839996	0.0840101	0.15849
				-0.0543003	-0.01583	-0.15907
				0.00200081	0.0370798	0.10864
				-0.0078001	-0.0041399	0.06143
				-0.0183001	-0.0170908	-0.18005
				-0.000800133	0.0163002	0.12665
				-0.00819969	0.0602207	0.0252
				-0.0274	-0.0318604	-0.06331
				0.00929928	0.0251799	-0.07739
				-0.0225992	-0.0458803	0.01388
				-0.000200272	0.0712299	0.12701
				-0.6266	-0.44253	0.45464
				-0.0613003	0.000320435	0.16687
				0.000239849	-0.0489197	-0.04317
				0.000200033	0.0017004	0.089073
				-0.01301	0.0327101	-0.063543
				-0.03599	-0.0012207	0.0630791
				-0.0262599	0.0115204	-0.148194
				0.0231099	-0.0030098	0.155503
				0.0475202	-0.00336075	-0.088174
				-0.05618	0.0289402	0.058689
				-0.0088501	-0.0202599	0.01798
				0.0594699	0.0279503	-0.031625
				-0.04526	-0.0208597	-0.00029403
				-0.03686	-0.0145607	0.050831
				-0.0325799	0.0181799	0.010363
				-0.00475001	-0.0261393	-0.131727
				0.01559	-0.0286808	0.102102
				-0.08583	0.0399408	0.020352
				0.00545001	-0.0500307	-0.085337
				0.00507998	-0.0132799	0.00462699
				-0.18944	0.00468063	0.00729603
				0.00946999	-0.0454206	-0.010269
				-0.11161	0.0306702	0.023747
				0.11763	-0.0883999	0.029354
				-0.08191	0.0724001	-0.02177
				-0.10451	0.0571899	-0.054162
				0.0406203	0.0288496	0.01998
				-0.00329018	0.04006	0.0181301
				0.0338402	-0.0206499	-0.12295
				-0.00638008	0.0327301	0.0446899
				0.0107899	-0.02034	0.0254201
				0.0286798	0.0637999	0.1637
				-0.0096097	0.00424004	-0.14915
				-0.02279	0.0398302	0.17447
				0.01826	0.0485096	0.11116
				0.01757	0.0671101	-0.12698
				0.0566697	0.0484304	0.14646
				-0.0209398	-0.0746002	-0.068
				0.00617981	0.0529003	0.04818
				-0.0126801	0.0599194	-0.04536
				-0.0197997	-0.0243597	0.0392699
				-0.04985	-0.00667953	-0.0511899
				0.0251198	0.04562	-0.10845
				-0.0138001	-0.0152206	0.10831
				0.0903201	0.0901804	0.07207
				0.0969501	0.10252	-0.0284799
				-0.05232	-0.0282001	-0.05278
				-0.07015	-0.0590992	-0.04816
				-0.04272	0.000499725	-0.079729
				-0.0478001	0.0202999	0.082879
				-0.05539	0.0445995	-0.182199
				-0.01489	-0.0803995	0.126637
				-0.0225401	0.00450039	-0.168649
				-0.130595	-0.00130081	0.13164
				-0.000225961	-0.0258999	0.056011
				0.049081	0.0221004	-0.204183
				-0.03418	0.0963001	0.137362
				0.028711	-0.0418005	-0.123497
				-0.044112	0.0447006	0.164877
				0.049777	-0.0289001	-0.161286
				-0.052704	0.0468998	0.213737
				-0.03733	-0.0566998	0.0180999
				0.083931	-0.0549002	-0.211112
				-0.065849	0.0588999	0.225612
				-0.0198179	0.0577002	-0.06047
				0.032821	0.0465002	0.0251501
				0.0185429	-0.0193005	0.03055
				-0.029109	0.0537996	-0.00562
				0.00552803	0.0287008	-0.079093
				0.00930023	0.000299454	0.071173
				0.0101013	-0.0239992	-0.059006
				-0.0424004	0.0230999	-0.078451
				-0.0160999	0.00150013	0.079935
				-0.0185013	0.0346994	-0.146581
				-0.0182991	-0.026	0.131518
				-0.0188999	-0.00629997	-0.097251
				0.0139999	0.0461998	0.087511
				-0.00830078	-0.00519943	-0.051469
				0.00510025	-0.0345001	0.090148
				-0.0706005	-0.00290012	0.047411
				0.0441017	0.00220013	-0.022557
				-0.0146999	0.00787067	-0.00852096
				0.00100136	-0.0148001	0.061989
				-0.00620079	-0.0274105	-0.00041002
				0.00349998	-0.01297	0.025208
				-0.0107002	-0.00669003	-0.069706
				0.0205002	0.0293903	0.064985
				0.0095005	0.0300398	-0.059572
				0.0555992	-0.0603094	0.064269
				0.0193005	0.0271091	0.011167
				0.0494995	0.0370207	-0.081591
				-0.000598907	-0.0206699	0.097577
				0.0499992	0.0220699	0.023969
				0.0414009	0.00290012	0.129369
				0.0138988	0.0675297	-0.164388
				0.0130997	0.00582981	0.05781
				-0.123899	-0.0391502	0.028733
				-0.0279999	0.0205603	-0.108794
				-0.00499916	-0.0114403	0.092096
				0.0317001	-0.0288391	-0.074067
				0.0154991	0.0304995	-0.028056
				0.0603008	0.0533104	0.038912
				0.0102997	-0.00610065	0.06407
				-0.0122013	0.01091	-0.049991
				0.0203018	0.00347996	-0.062518
				0.0251007	0.0452204	-0.022205
				-0.0104008	-0.0146198	-0.017932
				0.0491009	0.0215397	-0.020511
				-0.0666008	0.00866032	0.044123
				0.0647011	-0.0218906	-0.064142
				-0.0687008	0.0317802	0.062842
				-0.0324993	-0.01649	-0.065839
				0.00779915	-0.0226803	0.084768
				0.00279999	0.0061903	0.039326
				-0.0214005	-0.0126095	-0.090763
				-0.0138988	-0.00377083	0.054383
				-0.0219002	-0.00180912	0.059051
				-0.0447006	0.0128393	0.00867802
				0.0144997	-0.00656986	-0.086585
				-0.0195999	0.0341797	0.00875896
				-0.0141983	0.00806046	0.052338
				-0.0179005	-0.0124502	-0.071016
				-0.0344009	-0.0151196	0.044315
				0.0538006	-0.0381699	0.00230497
				0.0555	0.00410938	-0.057715
				-0.0112	-0.0119095	0.068973
				-0.0102005	0.00782967	0.056469
				0.000900269	-0.0346298	-0.027893
				-0.045599	0.0640097	-0.030003
				0.00270081	0.0107002	0.063519
				-0.0387993	0.00260067	0.060393
				0.00529861	-0.0275002	-0.142024
				-0.00899887	0.00869942	0.078117
				-0.0188999	-0.0100994	-0.118475
				-0.0165005	0.00279999	0.177969
				-0.0186005	0.00239944	-0.108347
				-0.0553989	-0.0129995	0.049519
				0.036499	0.00329971	0.064276
				-0.0368004	-0.0130997	-0.14892
				-0.0012989	0.0157995	0.130291
				-0.00690079	0.00260067	-0.047501
				-0.00759888	0.0222998	0.044592
				-0.00600052	-0.0151005	-0.145279
				-0.0347996	0.00450039	0.129995
				-0.0216007	0.00899982	0.031423
				0.0149994	-0.00279999	-0.168528
				0.010601	-0.00650024	0.088334
				0.722	0.180901	0.304849
				-0.0944996	0.0159998	-0.00890994
				-0.137402	-0.0109997	0.13455
				-0.0921993	0.0650196	0.10835
				0.0905991	-0.0185099	-0.075
				0.702002	0.39391	0.48579
				-0.773401	-0.36193	-0.33494
				0.0323009	-0.0468903	-0.22181
				-0.0205002	-0.000499725	0.11223
				0.0279999	-0.0332298	-0.0834301
				-0.0732994	0.0533991	0.19611
				0.0192986	0.0139503	0.03316
				-0.0193996	-0.0479403	-0.253
				-0.000999451	-0.0678101	0.0254999
				-0.0167999	0.0607805	0.12962
				0.0193005	-0.0539799	-0.10876
				0.0401993	0.631169	-0.63098
				-0.029501	0.0518007	0.028053
				0.0325012	0.0297995	0.132467
				0.000499725	-0.0272999	-0.18501
				-0.0240002	0.00740051	0.121953
				-0.0154991	-0.0143003	0.053818
				-0.00620079	0.0417995	-0.11531
				0.0198002	-0.0285997	0.072933
				-0.0552998	-0.00570011	-0.02289
				-0.0493011	-0.000800133	0.073706
				0.00300026	-0.0194998	-0.200972
				-0.0437012	0.0485992	0.02019
				-0.00799942	-0.0187998	-0.0364701
				-0.0317001	0.0402002	-0.115017
				-0.0513992	0.0448999	0.132137
				-0.0664005	-0.0739002	-0.200724
				-0.00510025	-0.00329971	0.173408
				0.00390053	-0.0783005	-0.234694
				0.0151005	0.0138006	0.01759
				-0.0953007	-0.0929003	0.070952
				-0.1015	-0.0455999	-0.066379
				-0.125801	-0.0445004	0.157615
				-0.00149918	-0.0372992	-0.063043
				-0.0359001	0.0100994	0.060249
				-0.0107002	0.00600052	-0.138636
				-0.1346	-0.00769997	0.179993
				-0.0781994	0.00199986	0.053059
				-0.0208015	0.0268993	0.0351
				-0.0367985	0.0518007	0.20765
				0.580399	0.2177	-0.503147
				0.0159798	-0.0204191	0.05275
				0.0164204	0.02073	-0.00942993
				0.0331593	-0.0141306	-0.07653
				-0.00943947	0.0279999	0.0647199
				-0.00730038	0.0329399	-0.0324299
				-0.12447	-0.0339298	0.14127
				0.0258598	0.0816097	-0.0942601
				-0.0408096	-0.0609398	0.02413
				-0.0862198	-0.000299454	0.0037601
				-0.0080204	-0.0653305	-0.20239
				-0.01896	0.0546999	0.17051
				0.03755	0.0250406	0.02966
				0.00615025	-0.0193901	-0.03766
				-0.01544	-0.02596	-0.03728
				-0.0660801	-0.0279703	0.01694
				-0.0449104	0.0264397	-0.00542009
				-0.00737953	-0.10794	-0.17815
				-0.0500002	0.0244703	0.03346
				0.0983	-0.0580301	-0.02451
				-0.0469999	0.00500965	-0.10159
				-0.0109997	-0.00152969	0.05397
				-0.0216999	-0.0149899	-0.07175
				0.0235004	0.0273399	0.1003
				-0.0292006	0.0450001	-0.06581
				0.0272999	0.0265799	0.04671
				-0.0186996	0.00835991	0.1045
				-0.00419998	0.00588989	-0.1514
				-0.00209999	0.00391006	0.02325
				0.00449944	0.0335197	0.0287001
				-0.0178995	0.0030508	-0.0297401
				0.0396996	0.0114994	-0.043
				-0.0678997	0.00816059	0.0462201
				0.0627003	-0.0236502	-0.03172
				-0.3117	0.22134	-0.00668001
				0.275399	0.5601	0.63221
				-0.0855999	0.0237103	-0.00197005
				0.21	-0.0362806	0.15274
				0.0616007	-0.0537195	0.10127
				0.0843992	-0.0601206	-0.0539799
				-0.0628996	-0.0078392	0.0300601
				-0.10913	0.15161	0.24752
				0.21976	-0.47177	-0.47715
				-0.17335	0.47443	0.30108
				-0.75278	-0.0030899	-0.0748399
				-0.0368996	0.0181503	-0.04357
				-0.0356007	-0.0251503	0.13133
				0.00370026	-0.0636597	-0.19037
				0.00458002	0.0179205	0.01098
				0.0260699	-0.0278902	0.00276995
				-0.01861	-0.0284805	-0.10808
				-0.0629699	0.02038	-0.12145
				0.0948601	-0.0138597	0.01405
				0.0189099	0.05369	0.1128
				0.00924993	0.00214005	-0.09267
				-0.02614	0.0364799	0.13337
				-0.0615001	0.000579834	-0.0287999
				0.0691602	0.0491304	0.00832999
				-0.00123	0.0688992	0.02872
				0.0110999	-0.00389957	0.0430599
				-0.03259	-0.0376997	-0.17068
				0.0421201	-0.0228004	0.0989699
				0.06036	-0.0194998	0.00834
				0.00393999	0.00829983	0.08874
				0.0600901	-0.0205002	-0.06427
				-0.0134801	0.0501003	0.0263001
				0.12586	-0.0416002	-0.03001
				0.0270201	-0.00669956	0.01157
				-0.0441201	0.00129986	0.14227
				0.0370901	0.0180998	-0.13988
				0.01475	-0.0255003	-0.00370002
				0.0780799	-0.0571995	-0.01569
				0.02142	-0.0391998	0.0320899
				0.04592	0.00189972	0.11965
				0.0235701	0.06777	0.00889993
				0.0644698	0.16612	0.10166
				0.0166898	-0.0143595	-0.10741
				-0.0300198	0.1083	0.0188
				-0.0138502	-0.0068903	-0.07594
				0.0543303	0.0247297	0.07847
				-0.02492	0.02561	-0.04887
				0.0154896	-0.0556097	0.06713
				-0.00454998	0.03687	-0.0252401
				-0.0132899	-0.0259104	-0.18069
				-0.0278697	0.0542402	0.17234
				-0.0685902	0.0988703	-0.03222
				0.0348802	0.0334501	0.0405999
[truncated: 568 more rows]
