# Supplementary material for: EpCAM promotes endosomal modulation of the cortical RhoA zone for epithelial organization
Source: Nat Commun. 2021 Apr 13;12:2226. doi: 10.1038/s41467-021-22482-9 (PMC8044225; doi:10.1038/s41467-021-22482-9)
Supplement: Supplementary file 16 — Source Data [file 41467_2021_22482_MOESM16_ESM.zip › NCOMMS-20-15611B Source data files/NCOMMS-20-15611A Source data file Figure 6h.xlsx]

## Sheet: Figure 6h
Caco2 shNT	Caco2 shEpCAM	Caco2 shEpCAM-R
8.16356	0.862107	1.33951
7.45157	1.31447	2.98
6.03269	1.16586	2.8713
4.49403	1.85601	1.30409
7.84545	1.3558	2.49425
4.04932	1.20739	3.20303
4.15873	2.36487	2.83799
5.31402	1.15335	3.75801
6.49514	1.27275	2.75358
6.35247	2.27488	2.03213
7.47749	3.33067	1.94337
3.2059	1.68077	2.85821
3.09369	2.3166	2.3791
1.19498	3.14104	2.28103
6.10275	3.03908	2.2705
4.81301	3.39889	2.21655
5.32355	2.14568	1.8347
5.91229	2.96226	1.60957
6.96357	3.47602	2.83017
5.62788	2.13882	2.29562
8.47181	2.26734	1.73863
3.65877	2.66037	4.26805
4.95354	1.60966	2.37116
5.99038	1.68404	2.15643
6.10481	1.09115	1.92306
10.8325	1.46331	3.13465
1.76333	1.90681	1.88455
4.25599	2.63687	2.26395
4.24696	1.32815	2.46861
6.10918	1.75194	1.5287
2.97773	2.02898	1.24121
7.82037	1.7786	0.759914
7.36266	1.55488	3.0929
3.39077	2.54232	2.99213
5.94685	2.02888	2.38017
6.02647	1.81825	2.81135
2.72196	1.36173	2.05564
5.02528	1.88859	2.61162
5.38322	1.49379	2.59807
3.97271	2.31992	5.45178
1.80622	1.33016	1.81063
2.80831	1.79118	3.01131
2.64247	1.99318	2.28223
4.38094	1.34338	2.87637
4.4643	2.30202	1.0735
3.4706	1.62527	2.48618
3.45625	1.81429	2.18685
5.23335	1.9548	1.38394
6.91493	1.4993	1.03971
5.20474	0.962488	2.74267
3.43067	1.48493	3.03015
5.92051	1.58554	1.18005
4.7424	1.47014	1.2833
3.02818	1.57938	5.73386
5.40331	1.07751	2.49586
5.98332	2.44951	1.31533
6.62781	1.8702	0.792835
6.29883	3.49214	4.68215
5.18515	1.89968	1.89691
5.78374	1.03109	2.71653
5.38587	1.4022	6.58019
5.52508	1.83716	2.50987
4.03634	1.14688	1.94175
5.39022	2.33614	1.43784
3.55533	2.03496	2.23631
6.88772	1.3802	2.11766
6.13838	2.22903	1.96057
5.57236	1.22975	2.81557
5.08107	2.47879	2.119
2.67443	2.29472	2.89608
4.61495	3.12325	2.66593
3.65778	0.422034	2.62286
3.76008	1.44956	3.54599
8.12545	2.80161	2.15273
6.57988	2.91513	3.33508
4.93052	1.91956	3.28078
7.17922	2.98319	2.27328
9.3365	1.38015	3.71951
3.64399	2.39834	3.21404
5.53445	1.35566	4.74184
5.54532	2.19809	2.99699
3.57119	1.72164	2.86265
4.53461	5.16344	2.4993
6.88788	1.82139	2.76048
5.64113	1.93624	2.71559
3.41746	1.61315	1.73637
5.17112	2.84741	4.58432
5.30973	2.41575	1.95413
6.67676	1.22545	2.54808
7.85084	3.38066	2.28305
4.40954	1.3403	1.98321
2.46104	0.508073	1.28622
6.04743	1.37532	1.94283
4.83227	1.1923	2.11665
7.71085	1.58928	3.30226
5.34794	1.02854	5.33245
7.22238	2.17249	2.36524
4.29996	1.73322	1.03925
4.98618	1.31584	1.18798
4.65645	1.31857	6.67488
4.98928	0.856489	2.31513
3.14716	1.46064	2.1033
4.86062	2.31118	2.77566
6.78292	1.98729	3.12022
3.84778	1.92657	5.64003
6.34014	2.57537	3.49909
5.70374	2.72316	4.67559
6.32566	2.37778	2.01211
5.58794	1.11421	3.99544
5.68072	1.67657	1.26642
6.09244	2.11035	1.06022
4.14989	2.23548	2.36657
5.34939	4.13331	8.22718
5.42499	1.79447	2.00817
7.18057	2.58536	1.64265
6.08533	1.80107	2.67019
6.17092	2.86099	1.74142
4.3909	3.3676	2.88345
4.78342	2.27551	6.63767
5.79266	1.83001	1.36709
5.34774	1.91579	2.72795
8.00199	1.57204	1.67504
6.18284	1.5364	1.30586
5.37686	2.02667	2.40501
5.82807	2.37592	2.01715
4.28356	1.4727	2.58649
5.30737	1.41895	2.88902
5.98258	1.9185	4.63059
6.42101	2.56497	2.18309
5.91233	2.0539	1.59147
7.62666	2.07201	5.73014
5.7368	1.68084	2.29575
6.08851	2.17372	3.32691
3.29835	2.20351	7.73432
4.68807	1.55758	2.38166
5.54784	1.89018	3.01622
4.22968	2.0416	3.63044
3.13858	1.74482	5.68692
4.19159	1.74564	6.94039
4.04886	2.31372	3.08348
5.02726	1.79947	1.88588
6.54582	1.63319	1.06451
5.49257	1.60046	4.20579
8.8827	1.6754	3.05112
4.17053	1.89969	1.93953
6.34011	2.38329	4.42407
5.8143	1.47142	6.01978
6.22101	1.41372	3.01722
3.96137	1.89698	1.21789
3.54076	2.50714	2.30444
8.35577	2.23349	2.02772
4.67283	1.86398	4.91941
3.76063	2.29023	3.14466
4.61613	1.96916	0.748285
3.45632	2.02942	2.39173
3.79801	1.99652	0.877006
4.71675	1.63754	1.93131
4.87879	1.4157	1.57437
3.06507	2.29632	3.23803
5.00887	1.91559	2.98221
5.02131	1.63934	5.13594
6.83503	2.01627	1.71421
6.10441	3.67661	3.33114
7.29889	1.85556	2.77249
4.02446	3.45815	2.87698
5.60142	1.95683	3.36086
4.70632	2.5606	6.45951
4.2319	2.02739	3.36885
3.76558	1.86768	5.38029
6.39885	3.98735	4.22108
2.80735	1.80704	4.6627
7.18034	1.3778	3.313
4.5684	1.71399	0.919942
6.28794	2.13291	0.963104
9.07735	1.50683	3.84993
8.12196	4.47017	3.19381
4.66359	1.93513	3.78335
4.79045	1.58173	9.0599
3.95307	3.58723	5.38171
5.70528	2.33542	1.32954
3.73188	4.64927	2.47243
4.60644	1.62372	1.55684
4.82013	0.935295	1.21667
4.79551	2.01858	3.64321
3.84104	3.63467	6.28516
4.87022	1.32681	3.05972
3.79085	2.80085	1.52696
5.47848	2.59205	1.98287
7.47785	1.83597	1.34956
5.22726	1.15631	2.36202
3.29151	1.75852	1.95236
7.48506	1.90546	0.9667
6.00075	1.90585	5.48752
6.26467	1.16984	3.54827
8.87181	7.21985	3.16599
3.60075	2.60982	2.24601
6.37367	1.63684	1.83431
4.75809	2.7276	4.40204
3.22763	1.7376	2.44911
4.39983	2.21684	6.05895
4.32509	2.56106	2.88563
4.98892	0.89097	0.512968
5.68868	2.66332	0.978803
3.94666	2.01967	3.88423
5.24679	3.45826	0.856854
4.46234	2.04839	4.83586
2.55654	1.16112	3.06007
2.89417	0.613013	1.4545
5.58741	3.1046	0.98725
4.28195	2.35376	6.07508
4.48646	1.4957	2.40581
6.06381	0.754856	2.21521
2.74825	0.547884	7.00043
4.7123	1.08	4.13452
4.33767	1.59798	4.6034
5.94322	1.46259	2.85162
6.48409	1.14604	3.8999
2.82988	2.60253	1.56685
4.86787	0.828242	3.00506
5.57065	1.22521	1.46809
4.66075	1.66176	1.73013
3.02489	5.7119	4.48202
7.12565	4.62452	5.79508
7.77297	2.58143	2.54702
4.6189	0.578967	1.45042
5.97873	3.07575	2.2003
5.43089	3.35136	1.39345
6.28298	2.86969	1.92143
5.33207	1.17256	2.72328
4.31266	2.86028	4.32568
5.51734	2.33408	4.20979
4.1827	3.26688	2.70208
5.04264	4.85033	1.97684
6.52801	3.30884	5.05033
3.04015	3.72495	2.53552
3.68624	1.62359	1.97094
6.4748	1.00352	4.14922
3.65367	1.57101	4.98764
4.56137	1.61722	6.06234
8.36263	3.00122	4.65304
4.4953	4.27386	3.50883
5.95717	2.99046	3.88025
6.59086	3.88024	5.94414
5.31133	2.6794	3.62039
4.32691	1.44145	3.55383
3.90021	1.02195	3.77613
4.11699	2.06775	4.38625
4.63154	2.16653	3.59847
5.45436	0.788104	3.26969
5.91344	0.596536	5.90076
5.71952	0.316828	5.88777
4.82923	2.66123	4.67205
4.88312	2.90999	5.62751
6.10154	1.87203	1.19238
2.55104	1.33083	3.99934
5.75826	1.78012	2.48958
3.15361	1.99017	6.23466
4.83	1.81087	5.71376
5.4106	0.865369	4.77194
4.52093	2.18904	4.53758
5.7904	0.520496	5.39739
7.21015	1.5991	3.68791
4.74836	0.563131	5.9343
4.52918	3.36815	2.04829
3.9232	3.05446	7.66478
6.474	0.444118	6.13895
5.91801	0.376565	1.96106
7.10721	1.46154	5.4205
3.97943	1.24325	4.26358
7.69554	3.13785	5.89416
5.80926	4.27274	3.71272
8.68419	1.41466	2.54785
3.29589	3.74923	3.70069
5.89115	5.37624	3.64399
6.30693	3.38452	2.35992
5.05329	3.47193	4.01309
4.48049	3.06186	1.19006
3.94461	3.01653	2.17338
4.83739	3.79242	1.43812
4.88059	2.21317	5.30078
3.34803	3.78929	2.32775
1.22851	4.07548	4.29637
6.00876	4.81787	3.18701
6.00552	2.80241	4.51055
4.84017	3.39611	4.35265
4.46773	2.38475	1.90427
2.23946	4.08779	4.14889
7.09915	3.74348	3.83481
7.18434	3.55172	3.43863
5.26353	3.10579	3.88704
2.9094	4.22325	4.07329
4.40104	2.9343	3.45522
3.18502	1.38744	6.49592
0.976762	1.95343	3.60508
4.77773	3.44434	5.24922
1.68086	2.65852	5.85005
2.41965	4.19383	5.17903
1.14809	3.15492	3.80042
1.37089	4.22193	4.58427
1.78761	2.64725	4.62475
1.55028	4.54328	7.49817
1.85106	4.11857	4.23489
1.72923	2.83529	2.17195
2.78995	3.92404	2.16319
1.27751	3.88943	2.91335
2.18857	2.52238	4.56589
2.04263	3.94255	4.58494
2.17847	2.8454	4.01393
0.845073	3.0691	5.98392
2.33441	2.25571	5.99005
1.17102	5.01212	5.62986
0.869525	1.71769	2.09059
0.888169	3.80126	1.47765
2.38099	3.74123	3.16288
1.24925	2.94556	3.70159
1.92692	2.88616	3.55014
3.46043	1.70159	9.67035
1.73521	1.88461	3.75201
2.82109	2.48643	4.02079
3.19095	2.92288	0.894192
2.3449	4.71164	6.21124
2.79744	4.62538	6.30576
1.72273	4.14635	5.00462
2.91417	5.12734	4.93756
1.88714	3.34056	2.08418
3.37763	3.8551	2.38166
4.08958	2.64266	5.43827
2.24136	2.52082	4.52182
5.04367	3.31772	2.7417
2.8474	5.7536	2.94352
1.06231	6.15553	3.68399
2.49796	3.56805	3.31516
2.9771	3.06293	5.60322
3.66114	3.19176	5.83649
1.81616	5.25938	10.0285
2.08423	2.38016	6.85849
1.8915	4.84969	4.76017
2.74427	3.0476	7.31035
7.57354	2.1261	5.40631
2.54836	4.47562	3.75521
5.32352	3.97939	3.12721
1.49278	6.59765	4.36859
5.12783	4.01794	3.89674
6.77396	4.50124	9.17444
1.94636	3.51905	3.3117
5.52484	2.7476	5.41107
3.97187	5.93465	2.79295
4.11689	0.790626	4.454
1.90965	3.13595	7.25528
2.80346	4.95091	2.42319
1.90151	2.90484	5.51915
1.67701	4.53372	6.29116
0.922372	2.67321	2.986
2.50926	2.74572	3.47345
5.10514	2.21178	3.51902
3.01795	4.80577	3.55399
3.03787	1.97006	5.60198
2.11356	5.20311	4.07393
4.00916	3.06194	6.01609
1.84404	4.20472	4.03228
2.97179	2.78956	9.64577
3.32014	1.32069	3.89991
1.41633	5.31544	6.18505
3.44373	2.50968	4.24097
3.35274	0.449547	6.36613
2.67126	0.564872	2.95662
3.78324	3.97073	2.39014
3.41686	3.55385	1.45231
2.57086	1.90761	2.91947
0.930478	4.36228	0.941673
1.71113	3.41068	3.7128
1.24344	3.57937	2.45483
1.804	0.540381	1.84425
2.83549	1.2788	1.94086
1.88807	3.44019	2.29362
2.00194	4.77442	2.2458
2.6334	3.34338	2.91139
2.85539	1.01937	0.976926
1.96471	3.35195	1.76004
2.79344	3.36262	2.8032
1.41061	5.72454	2.23098
1.13184	1.87903	2.82673
1.26321	0.989978	4.18177
2.33981	5.21703	3.60601
1.22112	3.11931	1.85975
1.32432	2.15327	2.45522
1.58224	3.92798	3.26751
0.817057	1.82696	2.20348
2.60622	2.56405	2.47243
1.36588	2.68932	3.37687
1.15223	2.37314	2.30801
1.21029	2.79097	1.93276
1.24854	1.41007	4.19514
2.42498	3.17614	3.16005
0.887062	5.58866	1.8038
1.66366	4.28393	2.69654
1.84286	2.50077	2.58947
3.20375	3.66881	2.44266
2.51962	2.83393	1.60788
3.58929	4.32291	3.32049
3.7239	4.11656	2.34135
3.60882	2.66717	3.10987
3.73961	3.5797	2.74475
2.4793	4.8313	3.198
2.19606	4.2752	2.89681
1.53372	2.89885	3.62703
2.12922	3.33588	2.71594
2.16516	3.5541	1.68679
4.7842	5.58889	3.72678
1.99737	5.22894	2.92173
5.96676	2.86167	3.31596
2.11486	3.5201	3.18182
1.71019	2.17265	3.49083
4.17909	0.902826	3.11059
2.11524	2.32143	1.92869
2.33665	2.36053	3.05657
5.28193	3.14271	5.49119
4.11839	5.25476	2.8926
3.91607	2.30767	1.46672
1.98888	2.54184	3.61354
1.56758	3.68188	4.79165
2.77714	1.69165	3.24835
1.52153	3.00095	2.26857
4.24071	3.45765	3.54723
0.96026	3.04342	3.49625
3.06039	4.87763	2.46371
4.63079	5.02151	3.299
1.43963	3.0656	2.64082
4.05717	1.73912	3.46934
1.42645	0.562112	3.24885
2.29237	4.22762	3.506
2.12836	2.86234	4.31383
1.33183	1.26394	1.14901
3.01691	4.46534	1.86927
1.24156	3.80478	3.66899
4.12928	3.24484	2.33892
6.65574	2.78262	1.40836
2.53092	3.20145	2.3287
3.40516	2.724	3.40312
2.84843	4.61273	2.33864
2.61101	4.77604	3.00329
3.96752	2.44092	3.36647
1.22376	3.96315	2.31836
2.2935	4.71611	2.45762
2.38774	4.0314	2.57986
1.83993	5.1446	2.61513
4.28293	7.29125	2.73526
2.18349	5.18586	2.56391
1.9896	3.61067	1.32541
3.82428	4.41739	1.4082
3.11827	1.80169	3.14825
4.44041	1.83258	4.99952
3.69552	2.13053	2.74907
1.90154	1.70949	3.23929
6.40554	2.39327	2.25923
3.7048	3.54177	1.49198
3.53829	1.6511	2.22357
1.61516	4.76516	3.55704
2.10363	1.80838	2.316
0.93159	2.51448	1.49682
1.85791	2.05846	3.54389
1.67362	1.77109	3.73186
4.72438	2.22876	3.30965
3.32576	1.83463	2.83985
1.09093	1.799	1.36981
2.63104	3.14177	3.85733
2.62701	3.82979	3.0412
0.837081	5.08292	3.14132
6.30069	1.87156	1.05717
2.09025	3.10527	1.10012
0.782175	2.26784	2.34937
3.21727	3.63176	1.98459
1.99381	4.31881	1.9159
3.95991	3.83988	1.32865
1.87038	4.8047	1.96425
3.81463	1.35501	4.43135
6.11938	1.18283	3.59456
5.22472	1.13257	3.17146
4.2809	1.36368	3.1191
1.90655	1.13362	1.15985
2.17336	0.987957	2.68776
2.24508	2.24495	4.40814
0.697393	1.14513	4.27016
1.91494	1.4687	2.35199
4.12216	0.841641	3.11405
1.46203	0.751635	2.17527
7.43102	1.16765	4.01548
6.20506	2.32778	1.66974
7.37949	1.08596	2.60257
7.394	0.904461	1.88355
7.68237	0.988125	2.75769
6.2454	0.955441	4.1126
11.5678	0.939224	1.37126
5.61821	1.34036	5.49879
6.02606	1.10575	3.77922
8.16884	0.89188	1.98537
7.34668	0.92311	1.51726
5.05421	1.10801	4.13468
5.27582	1.03876	1.99463
7.97979	3.93055	1.21392
8.87414	3.22537	3.33991
6.92182	0.921336	2.83315
8.48853	2.62599	3.5067
1.54028	2.76002	2.10126
1.5812	2.06649	3.26198
1.28527	2.76154	3.56823
1.13014	2.40003	3.42158
3.40883	2.42615	2.76228
1.36243	2.15545	4.03375
1.53624	2.2371	3.54283
2.14526	1.65595	1.49028
1.97201	2.07025	2.40718
2.35179	1.84913	1.46667
1.72014	2.32738	1.05169
1.17621	1.39543	1.43857
2.50161	1.40597	6.43518
1.4688	2.08872	4.53689
1.12845	1.3125	2.90943
1.22368	2.77871	3.90824
5.28384	1.75655	5.13757
2.93058	2.01156	3.08456
1.45118	1.80088	11.1851
1.89004	2.29605	6.44094
1.76463	1.96137	0.852911
1.56748	1.55633	4.19717
1.00458	1.36051	1.50356
1.47921	1.27011	1.05628
0.863949	1.2904	1.86545
1.82853	1.97903	3.98489
2.64112	1.30573	3.36462
2.9281	1.33607	5.94103
2.69027	2.21343	3.04422
1.91427	2.1619	2.66166
2.67724	1.83192	2.04839
1.33398	2.14748	5.56391
3.01853	0.905257	5.1607
1.7626	0.898976	1.57787
1.98538	1.25701	2.68167
2.56827	1.85609	1.59225
1.73427	1.22006	5.10092
3.03597	3.22498	4.82921
2.73361	2.01785	4.6501
6.41705	2.8295	1.10153
1.82895	2.58958	1.88164
3.02024	1.35799	4.17376
2.10139	1.6814	2.32431
2.14999	1.71126	1.35559
2.13076	2.01603	2.95982
1.69818	2.71616	2.88581
1.77593	2.03899	2.34193
2.27727	2.61265	0.78587
5.19733	2.38957	1.05027
1.79917	1.7427	3.33735
2.66625	2.11415	3.1522
1.53193	2.7054	2.46012
1.62155	1.92922	2.83654
0.87767	1.97576	4.35961
1.58597	3.25054	2.26202
3.36901	1.39898	1.89736
2.18486	1.75696	2.67082
2.06969	2.26544	3.71281
3.10834	2.06387	5.78408
2.53114	1.90568	2.53808
3.53164	0.336473	3.62136
1.83725	1.46241	5.81257
1.59217	2.57019	3.33047
2.482	1.72223	2.03381
1.09464	1.28727	3.12599
2.49527	2.15627	1.39192
2.04727	1.351	4.07384
1.87986	3.51415	4.29509
3.8942	1.78196	4.29041
3.4914	5.40212	2.07852
2.94375	0.797198	2.74235
1.96905	2.49982	3.92825
1.98549	1.42052	1.76128
1.82732	0.425837	3.89006
1.56713	0.979226	5.28561
2.38913	1.60052	2.04582
3.86899	0.886453	1.91945
1.25855	0.821964	3.7734
1.70242	0.751888	0.901706
2.42049	1.39048	4.72081
2.43058	0.966901	2.6194
2.58562	1.02069	2.10619
2.43964	1.29853	3.02224
1.30537	1.98197	4.7973
1.46327	1.1244	4.15804
1.41297	1.29053	0.826204
1.7413	1.55212	2.48846
2.31637	1.07983	3.30752
6.44102	0.934633	2.58327
3.08857	0.797334	2.39116
1.14064	1.69944	1.75624
1.64812	2.7236	2.3859
3.29413	2.02791	2.96075
1.72407	1.16032	6.34913
0.880817	1.59656	6.63249
1.04927	5.66568	4.61617
1.29084	1.59621	2.30868
1.48125	1.10602	4.30266
1.22538	1.1104	2.74079
1.27762	1.34386	1.26421
1.01034	2.06084	2.20731
2.61381	1.10297	2.43498
1.52249	1.8447	2.3
1.97332	1.67954	3.48781
1.70376	1.6544	2.78122
1.97038	1.0152	2.61549
3.01851	1.44673	2.21177
1.96752	2.75158	2.63412
1.89502	1.31564	1.17453
1.56346	2.03084	3.17477
1.69473	1.70299	0.879143
2.20088	2.59879	1.91484
3.13745	3.02761	0.996652
2.02605	3.24643	2.67543
1.11629	1.16115	0.952516
2.03293	1.39152	0.833966
2.02304	2.43143	1.80157
1.1121	1.23574	3.3192
1.39275	1.6933	2.97091
1.57623	0.942355	3.78366
1.7597	1.49984	1.81285
4.24226	1.84145	2.01082
2.60108	4.73026	4.69243
2.30654	6.29619	2.57934
0.604127	1.09217	2.27889
1.39808	1.0642	3.37558
2.30673	4.69993	3.4067
1.53438	1.98754	4.49591
0.476287	1.75318	3.22461
4.96359	4.76175	1.61937
1.58596	2.34687	3.75921
2.81799	1.29755	5.3332
2.60886	3.25948	4.12121
2.59429	2.71256	0.539248
3.16016	5.9379	3.1281
1.06593	5.90778	5.14309
1.35807	0.712639	4.62038
0.695327	0.566533	1.63788
2.46537	1.414	6.11191
2.46904	1.68263	5.03156
2.42006	5.34091	1.47768
1.59693	1.79535	3.26342
2.50433	1.41632	7.41141
2.48361	3.45259	2.56901
5.6256	3.07464	6.32052
1.10714	2.70556	4.20624
2.01337	3.06032	4.24975
1.50529	1.94894	3.33465
1.43214	3.84507	1.68968
2.51735	1.39112	4.56961
2.77649	1.49085	1.8442
3.15762	1.04442	4.8437
2.39466	1.38881	2.80895
0.960208	1.32989	2.49301
1.09212	1.60895	2.62577
1.1106	1.9972	5.35953
3.78253	0.999201	2.23684
1.19555	1.86556	4.40779
1.40075	2.52111	2.83328
1.52616	2.36879	2.89019
2.7894	1.86588	1.46206
1.50122	1.92322	2.25031
1.33069	1.39207	0.796141
2.94842	1.41541	2.44778
1.01473	1.5437	4.39621
3.99134	1.95627	1.16462
1.33005	1.44296	2.52103
2.1124	1.52327	0.729624
1.66197	1.60814	4.50326
1.77838	1.23892	4.33643
2.18781	1.50397	4.31103
5.46104	1.09338	0.887867
1.67286	2.20912	4.11551
1.67978	0.368529	3.18997
1.63847	1.01226	2.92485
1.76488	0.544882	3.56077
0.967418	1.16429	4.09282
1.58487	0.71951	3.86449
2.00512	0.808999	4.24912
4.00292	2.17603	3.11888
2.68606	1.63225	4.25888
1.2591	4.07638	1.64615
1.36567	3.44244	0.886776
0.976321	5.30597	2.78872
1.42604	3.96354	3.32212
4.44278	2.68675	5.62008
4.54918	4.68379	0.939733
1.42925	2.32039	2.20149
1.57041	5.43403	2.81408
2.22601	0.546848	7.17795
1.49363	2.96044	2.81149
3.07494	3.14235	2.87964
1.40042	3.30757	4.68041
1.52016	4.44601	3.53912
2.68335	6.61126	1.61709
2.56092	1.85271	2.14823
1.59798	1.13764	2.30948
1.58499	1.65538	4.74927
2.07235	1.91415	5.66397
0.923132	1.37958	2.22728
0.973394	2.44815	2.12449
1.6521	1.80602	5.12495
1.2929	1.88044	5.14987
3.04684	1.58746	2.66752
2.02446	1.2322	2.69414
2.25426	1.52519	2.25029
3.11606	2.32223	4.07917
1.46236	2.35531	4.83548
1.19203	2.85963	1.89579
0.643585	1.56555	1.06234
1.05721	2.29844	1.1943
2.14419	1.80243	1.4442
1.41478	1.55849	3.94442
0.747266	2.45534	5.16822
1.12445	1.52548	5.29637
3.48201	1.5354	6.81381
1.32672	1.92303	2.70604
1.70875	1.58796	5.15856
2.38072	2.17362	3.95301
1.38818	2.88355	1.70278
1.29649	2.65787	5.18467
1.10429	1.18818	3.32644
2.55812	3.16549	5.40326
0.942913	2.49048	1.75443
1.32507	3.30396	7.63958
1.35044	3.13554	2.2094
2.69537	4.80674	6.27922
1.18932	2.87341	7.01161
1.85059	2.77807	1.549
1.44513	2.73593	6.35768
2.52789	2.29672	6.80747
1.53503	2.51268	4.5148
0.825259	2.08102	3.69619
1.14124	4.13028	5.26848
0.820367	4.17082	3.46292
6.84768	2.71456	4.45867
0.923151	2.49414	3.47984
8.04888	4.79912	4.7862
1.13367	5.06848	3.50785
0.530189	4.47976	3.07993
4.26359	1.53475	3.00807
2.2941	2.881	2.45766
4.92156	2.39859	3.86545
4.64084	2.78457	2.91081
4.0555	1.71949	3.32803
6.73931	2.54345	2.65538
4.49316	1.45748	2.06887
3.93452	3.54733	3.58627
3.80944	3.84605	4.61611
3.87095	4.38531	2.87233
5.79777	2.40461	3.44159
6.43136	3.85694	2.62757
6.24989	2.2134	7.57352
4.18763	3.14331	3.66592
2.3368	2.778	3.66689
1.99513	1.11681	6.0236
3.18873	2.79944	4.13156
6.81442	2.59547	2.66711
4.43136	1.93484	5.46722
4.20933	5.3802	1.97913
4.69479	7.04947	3.73021
1.56549	4.23899	5.10604
3.93316	2.03288	7.84152
3.74481	1.96399	4.22612
4.05162	1.57812	3.82792
4.21321	2.43354	4.43871
2.28016	1.4592	5.29456
3.53621	2.41249	2.98486
3.74241	6.40007	2.0442
3.53275	1.08692	7.18245
2.33386	2.87629	4.56642
4.39173	1.59835	2.92163
3.61534	3.25149	7.93205
4.84833	1.93361	4.25645
5.53561	4.86729	4.53306
2.9692	1.88665	4.153
6.04361	1.33081	5.16584
4.55296	1.80128	4.43485
5.27882	1.81846	4.08514
5.03073	1.62471	3.29737
4.56391	1.38623	4.30509
4.21977	0.724019	5.21052
4.48008	1.16482	2.85256
7.02974	2.1216	4.45169
4.1263	2.1767	7.0871
5.01771	3.61046	7.41388
3.59713	1.80212	7.84409
3.84072	3.57097	3.27086
3.15083	0.948112	5.50911
4.53158	2.52322	8.30469
5.20698	3.12389	1.92976
2.7369	0.873052	7.71747
2.44613	1.05721	5.95785
3.48385	1.86875	2.8069
3.20352	1.56651	3.05639
4.90702	1.24598	2.68474
1.32963	1.55241	3.44918
3.64276	1.47456	4.17242
6.75871	1.10844	4.79111
5.62376	1.18412	4.24815
3.61875	2.19846	2.78449
4.21689	1.92649	6.18678
5.71322	2.75439	2.15425
5.00822	1.6698	4.26804
4.1213	1.22852	3.36838
3.15213	1.54925	2.12066
6.76952	1.21511	3.84238
2.08488	1.44691	2.09307
4.53603	1.51961	1.40939
10.858	1.46182	6.01264
5.44416	2.62658	4.77659
2.57188	1.10488	7.14233
3.78153	1.0737	1.36216
1.92399	1.2595	1.26155
3.08898	1.53748	4.16501
4.5604	0.882426	2.88657
3.14482	1.69658	5.05215
4.63397	1.58509	1.80954
7.70034	1.24346	3.16338
2.89838	1.67876	1.45384
8.30267	0.908005	0.9795
4.42036	1.31698	1.65625
8.8825	1.16127	1.44316
5.32553	1.06467	2.4476
8.20761	1.68502	0.94232
3.72299	1.50461	3.61426
4.716	3.65919	3.20628
1.69491	1.19051	3.29612
3.62569	0.897049	6.47659
2.73978	1.40764	0.795871
3.34879	1.53591	5.59929
3.57003	1.94765	5.08016
4.63074	1.22725	1.59953
2.85785	1.09335	2.24966
2.65324	1.1433	4.28306
1.75634	3.39471	2.30296
4.29511	0.776799	6.37666
1.92378	2.18868	4.29861
3.96771	2.27136	1.95835
3.48922	1.26362	3.91111
1.84118	0.972023	4.74685
4.40608	1.04219	1.73832
2.25833	1.09444	3.05543
1.3888	1.07828	2.51476
2.07697	1.22063	3.6426
2.37844	1.2267	1.99248
4.03832	1.54457	1.94517
0.999398	1.18541	5.3894
3.04682	0.620598	3.66276
3.47001	1.35057	5.44675
4.71865	1.17813	3.19719
2.89097	1.36208	2.42618
3.02705	2.29423	3.51565
3.91497	1.27367	6.64024
2.2107	3.11456	3.57019
2.34174	2.1014	3.40692
4.27688	1.45053	1.05848
4.49255	1.17301	5.26772
7.36198	1.41717	5.31017
3.05986	1.13402	2.04767
8.57492	2.22331	3.26011
2.39858	1.47455	2.86822
5.45587	1.56347	1.36423
2.51616	1.52028	5.78935
2.62489	1.39696	2.67485
1.674	1.42464	3.35539
4.14762	0.787078	2.57301
3.75877	1.2491	4.26801
4.8179	1.4135	6.45085
3.24752	1.13243	2.23439
1.59449	1.18685	3.6406
1.70202	1.12248	4.77434
1.59149	1.32446	4.82257
1.80301	1.4067	9.97067
1.37168	1.1296	4.23997
0.876052	1.55945	5.07588
1.80767	1.26438	6.53932
1.63701	1.27295	3.84466
1.5688	1.49892	3.61839
1.57154	1.69966	4.93594
1.71594	1.24583	6.30079
1.78205	1.16271	4.30408
1.66654	1.09958	2.68986
2.07753	1.12047	7.23537
1.41264	1.31921	3.54075
1.60683	1.63308	3.43765
1.42006	1.18641	5.33247
3.7385	0.958015	0.850565
2.50001	1.34714	5.76696
1.87256	1.33787	2.66584
1.12362	1.40154	2.85561
2.16549	1.63585	4.13833
3.39872	1.63761	5.23447
1.82369	1.73499	5.19384
2.3174	1.91262	4.61682
2.03564	1.5987	3.08485
1.86996	0.797856	3.28482
1.95491	1.86484	6.46134
1.94143	0.92182	2.31783
2.23542	1.10215	7.38458
2.01404	1.10729	3.14532
1.61547	0.838189	4.25113
2.57591	1.56604	6.34373
1.57212	1.41944	3.29904
3.24063	1.88985	5.03484
2.22863	4.25576	4.93874
2.42191	2.31351	4.67061
3.15639	0.631155	3.38552
2.77868	1.73984	7.28902
2.46353	2.42423	6.14787
3.41295	1.593	3.30138
2.55489	1.04624	3.72763
1.90503	0.6009	5.38667
3.06977	1.21202	7.21628
2.42899	0.557878	3.31425
2.92726	1.51976	3.52781
2.48647	1.30697	1.00426
3.88133	1.59129	3.56434
2.6185	1.18771	3.49798
2.30444	0.82095	6.39631
1.95727	0.314235	4.27379
0.768909	1.44024	5.36535
2.48758	2.13812	4.89234
1.86988	2.01358	3.34387
1.71904	1.92541	4.14843
1.94963	2.50657	4.0535
1.40558	1.99235	3.5392
1.26772	1.87563	2.6979
2.47342	4.15222	4.71617
1.96029	2.19565	3.07639
1.92682	1.74371	3.47426
2.15765	1.86309	7.41349
2.51934	2.08945	2.38119
2.16108	4.19118	3.40216
2.82648	2.59069	4.70646
1.29524	2.16018	3.09192
2.88475	3.13598	5.18367
3.03174	1.66264	5.11099
3.06562	2.52757	4.47934
2.57186	3.30481	6.85138
1.92266	2.86814	5.57283
1.88412	2.22984	2.90285
2.75396	3.03271	3.63474
2.19238	2.53831	5.30191
2.32041	1.98035	7.46633
3.59974	2.44668	3.27344
2.23456	2.48979	5.75249
1.66324	2.54946	2.96079
2.64745	2.02755	5.48576
2.1926	3.72633	4.94029
3.16731	2.2679	5.46397
1.63152	3.37957	2.04734
0.904225	2.42261	7.08704
1.58468	2.84942	6.82099
2.73961	1.83737	5.80025
1.55845	2.54481	3.30567
2.45685	2.7117	5.15685
3.41895	3.42268	2.6482
3.01999	3.04765	6.94465
2.72833	2.2339	5.5118
0.450856	2.52374	5.79099
2.09234	1.92992	5.83667
2.12713	3.03639	4.4906
2.22387	3.42456	4.4365
2.08448	1.97926	4.58776
2.13934	1.91861	1.74531
1.77086	4.20729	6.4543
0.371823	2.17811	4.7705
2.19574	1.58382	2.01288
2.25495	1.95009	6.57935
3.78213	2.58108	3.22649
3.91576	1.83489	1.1193
2.81791	2.03847	2.62975
0.955768	2.39246	6.45446
3.06473	2.58756	4.83042
2.19044	4.97215	3.70776
1.96106	4.4988	7.41903
1.81095	4.32102	3.1278
3.6877	3.1138	4.37517
2.48609	2.20376	6.87791
1.57073	2.34845	6.55635
4.01073	2.7545	4.56884
1.32971	5.10011	5.56012
3.90482	1.36749	3.55397
1.9107	1.98779	4.67299
1.79031	1.64143	3.80209
1.62796	2.75185	1.46451
1.99759	2.24178	3.63095
0.652145	3.11582	1.83619
1.81029	2.02251	4.26544
3.21699	3.05006	7.97793
1.66057	2.22406	5.84947
0.955904	1.73512	3.89167
1.40654	2.91366	3.34214
1.41535	3.40442	6.02915
1.12741	2.02374	5.28225
1.14246	1.66531	7.05268
1.42401	3.32127	3.45075
1.20328	3.35182	5.4296
0.980177	2.1299	5.65531
1.14759	1.79983	3.15596
1.42982	2.27531	3.85808
1.34768	2.53028	4.04945
1.39606	3.01399	3.85981
1.59816	3.27622	5.38018
1.50759	3.62221	5.68262
4.67299	2.56028	2.60534
1.4622	2.04072	2.62135
1.54536	2.22295	1.45253
1.44269	2.30181	4.34277
1.17959	2.97429	1.42046
1.67248	2.16542	7.52112
1.72546	4.63141	5.97942
1.15956	2.43684	3.29787
1.27722	2.33789	4.21517
1.15187	2.49114	1.2549
2.49982	1.17755	0.625107
1.73767	3.46767	3.78964
1.14053	2.47171	7.91345
1.24506	4.10933	3.70949
1.65505	1.9215	2.70324
4.9016	2.3477	5.18936
0.872166	1.94715	6.07172
2.08546	1.7043	5.96637
1.68629	0.960389	5.24329
1.10683	2.03463	1.90449
1.93579	2.21943	6.28305
3.21642	3.85154	3.87299
2.31281	1.35254	4.05187
2.68868	2.31994	4.85991
4.45333	3.4778	4.91675
5.72042	4.72019	2.63097
4.6908	1.58107	8.00242
5.32991	2.09046	6.85782
5.83467	2.18828	7.15744
2.76963	1.24179	4.42552
1.99627	1.23832	2.05733
3.77801	1.43183	3.91949
1.92162	1.28339	5.1388
4.27447	1.17454	0.797913
4.18712	1.52758	6.15627
3.09161	1.0146	4.15684
3.0537	1.12561	2.70919
3.78771	0.886803	4.4123
2.72168	1.84638	5.59771
2.14287	1.41441	6.92606
2.80004	1.20022	3.16304
5.43121	0.918834	4.77563
3.75569	2.5469	5.20593
2.41593	1.45761	5.98498
6.32532	1.19861	6.4831
3.04899	1.40058	3.22799
5.24645	1.29154	8.18579
3.82935	0.731247	4.30306
2.21251	0.815563	1.7316
6.9297	1.17366	6.24101
2.93219	1.09941	5.51387
2.4926	2.30796	3.95798
4.15679	1.21982	4.40635
4.74862	1.80183	5.63447
2.81693	1.30217	2.60367
3.84198	1.50396	5.3575
3.82495	2.18169	4.08156
3.16764	2.66878	3.20501
5.45697	2.25137	5.97014
1.95464	2.71375	5.73053
3.05509	2.22229	8.46837
3.73702	2.82355	3.00394
3.93406	1.89994	5.5895
2.34002	2.56737	5.91024
4.31344	2.62806	7.96384
3.15753	1.38524	2.55455
6.70079	1.07169	3.21991
4.7191	1.32699	4.09493
4.02157	1.22225	4.31754
4.89117	1.49908	7.19869
3.61033	1.24173	6.26743
3.43608	1.27517	5.55189
4.0686	4.8003	3.80301
1.58353	1.35581	3.31472
4.32523	1.67759	5.46959
7.37368	1.92782	7.06313
3.2567	1.32122	4.75336
3.38204	2.20049	6.04867
4.08386	2.24718	6.50595
3.89591	3.4092	4.10427
2.21755	2.39572	3.76526
4.82838	4.0718	3.61894
3.35445	3.54016	0.469372
7.17138	2.57673	8.08917
3.82307	2.56593	5.4897
5.71306	2.97644	5.21654
5.8278	2.48259	3.45047
3.2527	2.8709	5.96395
6.75151	2.33908	7.7911
4.23517	5.24265	6.50314
3.21266	2.98223	3.55686
3.95766	1.95612	2.73058
8.84524	3.30037	3.71154
2.60507	2.80641	3.19694
4.61507	2.03711	4.51368
4.53004	1.4213	4.42644
1.94564	2.05044	5.19397
2.35358	2.10846	3.18899
3.49039	2.31993	4.40745
3.08887	1.1463	6.49363
3.39626	2.70068	6.50444
4.80225	3.12531	1.53228
7.35994	2.85285	2.74414
1.66197	2.63588	4.11359
3.94262	2.25191	5.01789
2.60898	2.59731	4.79935
1.43336	2.3009	4.806
3.13533	1.9015	5.66177
2.3302	3.51153	3.81666
1.80115	1.64441	3.93981
2.27216	5.52886	6.33094
2.58505	2.08601	5.6058
2.50517	2.40314	3.26723
3.2663	2.68626	7.77739
2.59264	2.84901	4.68423
2.02413	3.77004	9.28612
2.18057	1.85612	4.53937
9.27722	2.37872	4.68956
2.15767	3.38655	5.23333
5.40741	2.95364	3.48491
3.16423	2.13038	7.2954
5.00593	3.03282	4.84152
1.28807	4.12833	5.51021
1.07377	3.57731	4.05861
5.39292	0.802023	9.04966
4.23418	1.09862	3.0514
2.02946	4.54967	5.41199
3.37565	2.22838	4.95492
1.35252	2.571	6.60289
3.31757	2.59691	4.66589
3.32851	3.05026	4.23137
2.04274	1.81321	5.06936
2.58307	1.78764	6.41331
4.02705	2.85842	2.63632
2.24398	4.37307	1.87015
2.0544	2.88141	6.24807
2.77458	4.53857	3.34235
3.73821	3.56232	3.57921
2.80596	2.51912	2.70131
4.45606	2.97285	2.65202
4.10257	4.36004	1.8995
7.74913	4.27887	2.72189
2.85247	3.03369	3.16366
2.80619	1.60264	2.65571
3.16582	3.20733	2.42079
3.98387	2.19137	2.21738
3.3309	1.89538	2.65577
3.16421	3.22131	2.36617
2.66258	1.42067	2.92683
4.31009	2.75334	4.09228
4.95486	2.54488	1.73195
3.84376	2.84418	2.91917
2.37573	1.72405	4.03204
4.31506	5.0981	2.57226
2.91465	1.72434	2.22332
4.56457	3.54502	4.48543
3.8588	4.24364	2.72683
3.41938	3.62984	3.97746
2.92507	2.08993	2.51479
4.08924	2.09713	4.63797
2.92732	3.43932	3.12402
2.70308	3.10274	3.08998
4.97413	3.09792	2.53526
5.38229	2.43823	2.52526
5.88329	2.95785	3.75128
3.02214	4.21355	2.0376
1.56737	5.14039	4.70927
2.40302	4.42606	1.74974
3.23915	1.22622	2.30069
1.60987	2.91854	2.47532
1.74268	2.70752	2.77401
2.54278	3.54299	3.18286
5.90825	0.58728	2.12579
2.80862	2.62479	2.15426
1.68175	4.03638	2.25903
4.11831	2.28413	2.24336
2.94582	3.18788	3.0805
3.89629	2.49898	1.7625
3.61235	1.91119	2.15359
3.42456	3.9918	5.42042
5.44511	3.08829	6.48365
1.87589	3.56404	3.88648
2.2425	2.8896	1.6294
2.66981	2.4091	1.65814
6.10852	2.85866	1.24867
3.12504	2.71771	3.27061
1.40465	5.50428	1.92586
4.31309	1.55401	1.6195
3.83446	1.43698	2.61139
0.624461	4.12035	3.07258
3.76117	2.66299	3.20191
2.86583	5.64425	4.50317
5.82683	2.47516	6.93638
5.43128	1.60462	4.90132
4.75385	2.64428	3.12968
3.08571	3.50158	2.95118
3.16798	2.97204	9.94788
1.57191	2.87902	2.08671
5.04598	2.87646	6.43821
1.6117	2.75704	5.00771
2.74104	2.58902	9.12816
3.36144	2.82818	6.65674
3.5716	2.22299	2.20711
2.9795	2.56009	5.19323
2.58215	1.99804	5.75774
2.00989	2.17591	4.92432
2.80614	3.18959	2.59636
2.85914	3.41117	3.4364
2.07076	1.83606	2.77666
3.05947	2.38646	5.7095
5.47954	2.28682	6.07967
3.50464	2.84643	4.8729
4.91436	2.57477	5.37699
2.04702	3.86732	3.50427
2.64716	2.09922	2.26827
2.88449	1.89787	1.59447
4.1855	3.39713	7.08823
3.1538	3.0558	4.01969
5.44667	4.13857	4.7248
4.76358	2.27419	8.10065
3.83499	0.705895	7.94924
5.4221	5.19706	4.92788
3.019	1.82549	5.57251
2.89775	0.921663	3.11478
6.04804	2.77615	2.75964
1.74004		3.31404
2.84898		5.765
6.65932		5.28869
3.0035		4.89051
4.70942		2.20119
4.68645		3.81437
3.93482		7.16275
3.0393		3.71877
3.18532		3.85492
2.8225		3.04082
3.97493		7.3203
4.88149		7.27259
3.34194		4.46283
4.72293		5.56184
4.93519		6.01166
4.2093		5.79922
4.38405		3.98717
4.48949		10.2527
4.46482		4.21245
5.28653		3.3981
5.45026		4.12302
4.21084		5.03914
4.60241		4.53099
2.94856		5.91862
4.44406		5.88182
3.86888		5.48421
3.09709		3.03658
3.11991		6.82232
2.98978		6.45158
3.03208		4.82711
5.94618		8.3577
5.42375		3.59726
3.51649		6.74468
2.474		6.01623
2.09368		5.37952
2.39318		4.15515
4.93984		5.17678
3.774		4.84641
3.09042		4.08695
3.36887		7.71092
3.71969		5.19069
4.56935		4.50778
4.2274		3.90897
3.44653		5.30083
2.1788		7.14599
4.9167		7.45676
2.52821		4.32323
2.82904		6.29124
3.09709		5.04989
5.317		5.60893
2.40188		3.63387
5.82119		5.06337
5.27964		6.38386
4.18745		2.34895
2.39983		4.71281
5.00848		7.46356
3.08098		4.30712
5.32526		4.93529
2.81705		3.98973
6.67475		2.07866
3.86727		6.46137
3.88446		0.824617
4.96644		1.25392
5.87404		1.16582
4.70922		1.22316
3.13447		2.17267
4.46789		1.21102
5.62198		1.76688
3.92952		4.90269
3.84296		3.18443
6.65787		1.7028
3.23646		5.96474
2.97683		1.66564
4.46828		2.14593
6.74224		1.52651
5.80776		1.32127
4.92085		2.63974
7.95243		0.810168
4.67011		0.577178
1.92493		0.962987
6.91469		1.45733
6.52046		2.44648
4.00278		2.27818
4.67118		1.77833
3.7861		1.66127
6.19688		0.454553
7.34714		0.735214
4.12978		0.795129
4.17057		0.744842
3.75708		0.579121
5.18887		0.502254
6.42705		1.45227
1.96695		1.9912
2.61262		1.43053
4.67776		1.77261
5.84658		1.77492
3.64034		1.61599
4.2699		1.89433
3.38544		2.01208
1.26877		3.52647
6.07544		1.79507
2.32938		1.53585
3.84077		2.33617
5.67897		1.26621
6.10459		2.42656
5.89965		3.59023
3.69047		1.8055
4.25098		4.15046
4.31353		2.81683
2.49271		2.28798
3.90141		2.66084
2.43634		5.3901
5.44529		3.1409
5.26508		2.03805
3.98605		1.50626
6.29935		3.86546
3.79137		4.82049
3.34119		6.09046
3.83652		2.34514
3.88948		2.25394
4.39845		1.97761
6.04473		2.0281
2.11867		6.56331
4.34068		0.95032
5.96315		1.07743
3.64469		1.72311
4.05204		2.81102
3.26994		1.49266
3.10678		1.92169
5.34239		1.39755
7.03529		1.6186
2.80182		3.27471
2.69024		3.53641
4.66601		2.66428
4.34251		3.02448
9.12851		6.5488
4.33658		2.86
5.36611		4.18249
7.66055		3.94075
1.80426		2.82581
2.85422		5.48511
3.3447		5.58642
3.63437		4.21927
3.74407		4.24034
3.60714		3.62198
3.51103		4.38115
3.83026		6.49382
4.83578		5.59161
3.48456		6.01204
5.57906		4.92418
3.60821		8.01668
1.63868		6.03292
3.21615		7.6596
2.24909		3.10674
3.25827		4.51486
5.84485		6.57323
4.0858		5.41798
3.64531		6.20796
3.74182		4.93233
2.79452		1.88341
6.20077		6.7856
9.5208		3.78886
2.44481		5.8481
3.98419		5.39667
4.49014		4.97546
2.00997		5.27702
5.67612		3.15516
6.3895		2.96911
6.14007		4.70317
3.60959		7.29624
2.15786		4.17717
4.2851		5.36578
5.00014		7.23511
3.29139		1.58771
4.23205		4.5323
6.26383		4.26412
3.68586		4.76071
1.87893		6.29916
1.48239		4.34678
4.79044		5.02744
5.57349		5.59626
4.62809		6.2958
3.55621		6.5446
5.28575		5.52424
4.21256		5.39142
7.02609		5.01699
5.73995		7.49756
5.51065		7.35503
4.14723		5.53818
8.98782		6.30723
3.97378		4.47724
6.49628		11.275
5.37298		6.09626
4.15421		4.89989
4.45784		5.07647
1.04839		8.57417
4.58807		5.06043
2.79655		6.83352
6.64342		5.63757
4.3702		5.47765
3.50189		4.7792
4.76013		6.34179
2.36636		5.63367
2.86394		8.58252
4.06182		3.46713
3.76706		5.9282
2.33938		5.53473
4.92911		4.15753
3.4719		4.28752
2.64886		4.14268
6.32914		6.08919
4.81641		6.77051
4.19816		5.0415
1.3623		4.00087
3.03677		6.64112
2.21398		3.88105
2.67722		6.1065
1.6262		2.73748
4.89371		4.93664
2.59522		5.32952
4.55642		4.70879
4.72489		6.31711
6.56935		7.04322
3.93124		4.3919
1.42673		2.63627
2.49416		2.93134
5.07455		3.95109
1.31632		4.18877
4.86334		5.04529
4.91305		5.82886
1.69898		4.72184
4.22099		3.4966
2.17191		6.53454
6.91394		4.93393
4.97272		2.14228
4.51156		4.42447
5.17928		3.32201
3.80779		3.90031
3.49626		7.3663
4.75876		5.50987
4.45555		4.29926
5.41068		3.14404
4.58851		2.70419
4.68715		2.87625
2.29398		3.72559
2.29154		2.53943
3.00277		2.93627
4.01082		3.69496
3.89614		6.77143
2.25853		3.85472
4.04157		5.85983
2.55694		4.73682
5.23193		6.8812
8.76123		3.74907
4.49017		6.45701
3.6744		4.44922
2.2982		4.72951
2.70348		3.4695
3.5964		4.04608
2.8954		3.33099
7.72511		4.6772
3.25086		3.3953
3.8388		1.48457
4.08935		5.33694
2.9046		2.37057
2.51793		2.61935
2.51159		7.54618
1.27046		3.90316
4.28231		4.71682
3.54283		5.33637
3.38975		5.49452
3.92577		5.92023
4.8145		6.59374
5.70712		2.42937
4.92737		5.2314
4.92091		6.93226
3.35962		5.43547
4.54298		6.53865
4.8599		5.33804
5.89851		4.96063
4.31009		4.53132
5.0842		5.78612
6.00963		1.2666
3.35794		1.94367
4.41388		4.98526
5.39941		4.81081
5.12247		4.78557
3.84022		6.09193
3.50783		7.2031
8.06701		4.43687
11.34		5.86279
5.57471		6.31502
5.75356		6.38678
1.65433		4.33316
4.57126		5.58342
2.60325		4.34895
4.84859		6.00012
2.40622		6.50361
1.69332		4.72337
4.69734		5.30706
5.18611		7.16503
5.98258		4.82373
4.65828		2.31648
4.70344		7.26822
2.60784		3.61049
4.13078		3.43514
3.4967		5.65621
4.00519		4.08951
5.83836		5.29519
2.43071		4.70599
5.23245		4.7201
3.63119		4.14554
5.96764		4.25138
6.27207		3.69555
5.15176		5.55581
3.18268		4.6495
3.51972		3.86026
4.30157		4.78124
2.18368		1.97217
6.30141		5.30252
3.2371		3.36367
6.0543		4.91208
6.32052		5.89802
4.02938		4.0925
2.68164		7.6469
2.94306		5.79946
2.96293		5.28246
4.99452		5.76576
4.58396		4.06977
4.7079		6.53036
2.4807		5.04185
2.11945		3.99467
4.27901		8.59775
5.33583		4.94216
3.85031		4.28138
4.75445		4.81532
2.46799		5.98123
3.53845		4.24161
3.58301		2.62492
2.61295		6.7017
2.56542		8.47375
5.44138		5.43345
2.93357		5.64878
3.64382		6.52581
4.74236		5.37225
2.43671		5.8647
2.65024		1.98273
4.56189		5.34718
5.23622		5.68781
9.69107		3.68341
2.39854		5.33031
3.50565		1.61957
4.27415		2.16914
3.68819		5.75226
3.69745		1.61131
3.4239		1.25537
3.42105		3.82052
3.39039		3.78741
3.70029		5.03245
3.1741		6.94235
4.86848		1.10122
5.63229		1.26509
5.71623		4.42623
4.55978		5.54455
4.36457		3.73738
3.28014		7.15664
2.66299		1.52023
4.51487		6.43868
5.01011		4.97656
2.28106		4.89524
3.84303		7.86817
4.26719		7.05011
3.71278		5.88991
4.72675		2.91194
2.91034		1.33482
7.18163		4.56719
8.10517		4.51853
2.6464		3.53965
5.70165		4.83302
6.07715		3.78589
5.57441		6.47199
5.6677		3.66496
4.19389		3.69174
3.27328		4.81225
3.21324		3.87933
5.52217		3.36486
9.00085		5.34816
4.51033		4.80096
3.70022		6.72773
4.66255		5.11356
2.13017		6.09563
4.41425		6.46405
3.0663		6.34292
7.17978		2.00148
5.31092		7.15727
2.39957		3.22435
3.62449		2.38268
4.43066		8.2815
6.8591		5.18535
6.31787		0.97243
1.38883		6.6896
3.97956		6.74307
5.96239		7.74852
2.47289		2.4464
2.03307		4.96366
3.04576		4.10132
3.98853		4.93914
3.25906		3.43686
3.28043		4.5522
2.09156		4.05557
1.48993		5.77303
3.56837		6.59744
0.894686		2.94802
3.3019		4.37117
3.6655		4.42837
3.62324		3.71953
1.83013		3.08918
2.40037		6.66006
1.94579		6.99091
3.71012		6.0627
3.06096		5.81412
4.67021		5.92992
3.29469		5.92022
3.61525		4.96019
3.63204		5.36963
3.13753		9.97313
3.42274		5.14643
3.29495		2.34619
3.64559		4.91262
3.24524		4.47763
4.01599		6.29439
1.39328		3.20098
5.09229		4.25095
2.08701		3.63765
2.40946		4.20178
2.69382		7.30421
3.1792		1.13893
4.17563		3.68995
4.90577		5.6367
4.56714		4.89101
5.33625		4.25065
3.01422		4.8085
3.68542		4.61456
3.09112		2.9022
2.82805		8.00577
4.13354		5.8347
4.65429		5.29847
2.87687		4.90525
3.43668		2.50976
2.14645		4.9834
2.86134		8.0483
1.15984		3.51845
4.91775		6.80241
4.91037		3.97399
3.13097		9.20208
8.844
3.31912
2.62398
4.77204
4.68761
5.02678
2.73617
3.22344
3.04789
3.52331
3.05233
4.23237
4.41426
5.43965
3.52433
4.31401
4.03369
3.32681
2.94048
2.31356
3.38311
4.04381
3.51998
3.94785
6.46051
5.46516
5.75586
3.49533
2.40241
6.31679
2.15221
4.89432
5.95608
3.21238
5.41293
7.56284
4.04971
4.72746
3.17017
5.20816
3.95771
4.52215
2.12408
2.12655
2.03968
3.47248
4.87387
6.52417
3.47442
4.82778
7.30149
3.89657
4.37344
2.87795
8.51269
7.46628
4.71917
4.37894
1.99415
0.94448
4.2532
4.69524
5.59642
6.85303
1.36005
3.62478
2.02746
1.52268
4.57481
5.36805
2.32874
1.6613
5.97844
4.14305
5.82955
5.01376
5.48953
3.86083
5.19691
3.50679
6.55853
3.51635
5.55223
6.36934
6.739
4.12495
6.31158
2.6433
4.94687
4.43692
6.68719
4.22052
6.51558
5.43279
7.14361
4.61699
4.97123
6.9965
5.34764
5.13698
4.18954
3.46257
4.47831
4.66036
10.9972
8.39585
6.8801
2.25001
3.96269
3.07883
4.53171
4.26728
6.91186
5.7045
3.23839
3.04142
4.11317
3.66089
4.1702
7.29398
8.12556
5.0489
6.1515
3.2594
5.49787
4.63027
6.939
3.47626
4.81726
4.66078
2.48904
4.0202
3.9221
2.56477
6.06481
5.03729
3.78918
8.67823
Anova results Kruskal-Wallis test
Table Analyzed	AHPH_speed_expTOT
Kruskal-Wallis test
P value	<0,0001
Exact or approximate P value?	Approximate
P value summary	****
Do the medians vary signif. (P < 0.05)?	Yes
Number of groups	3
Kruskal-Wallis statistic	659.4
Data summary
Number of treatments (columns)	3
Number of values (total)	4750
Multiple comparisons Kruskal-Wallis test
Number of families	1
Number of comparisons per family	3
Alpha	0.05
Dunn's multiple comparisons test	Mean rank diff,	Significant?	Summary	Adjusted P Value
Caco2 shNT vs. Caco2 shEpCAM	1084	Yes	****	<0,0001	A-B
Caco2 shNT vs. Caco2 shEpCAM-R	-149.6	Yes	**	0.0037	A-C
Caco2 shEpCAM vs. Caco2 shEpCAM-R	-1234	Yes	****	<0,0001	B-C
Test details	Mean rank 1	Mean rank 2	Mean rank diff,	n1	n2	Z
Caco2 shNT vs. Caco2 shEpCAM	2604	1520	1084	1827	1234	21.45
Caco2 shNT vs. Caco2 shEpCAM-R	2604	2754	-149.6	1827	1689	3.232
Caco2 shEpCAM vs. Caco2 shEpCAM-R	1520	2754	-1234	1234	1689	24.02
Descriptive statistics	Caco2 shNT	Caco2 shEpCAM	Caco2 shEpCAM-R
Number of values	1827	1234	1689
Minimum	0.3718	0.3142	0.4546
25% Percentile	2.235	1.462	2.455
Median	3.495	2.094	3.644
75% Percentile	4.832	2.948	5.153
Maximum	11.57	7.291	11.27
Mean	3.695	2.342	3.882
Std. Deviation	1.823	1.171	1.83
Std. Error of Mean	0.04265	0.03333	0.04453
Lower 95% CI	3.611	2.277	3.795
Upper 95% CI	3.778	2.408	3.969
Mean ranks	2604	1520	2754
