# Supplementary material for: EpCAM promotes endosomal modulation of the cortical RhoA zone for epithelial organization
Source: Nat Commun. 2021 Apr 13;12:2226. doi: 10.1038/s41467-021-22482-9 (PMC8044225; doi:10.1038/s41467-021-22482-9)
Supplement: Supplementary file 16 — Source Data [file 41467_2021_22482_MOESM16_ESM.zip › NCOMMS-20-15611B Source data files/NCOMMS-20-15611A Source data file Figure 7e.xlsx]

## Sheet: Figure 7e
AHPH vs EPCAM	AHPH vs EPCAMGFP	EPCAM vs AHPH	EPCAMGFP vs AHPH
0.3561	0.2525	0.4426	0.3666
0.4221	0.5147	0.3507	0.3375
0.3566	0.6665	0.2202	0.3652
0.3438	0.6693	0.2708	0.3727
0.1553	0.444	0.1681	0.4134
0.2774	0.5828	0.4962	0.224
0.2421	0.4328	0.2664	0.0617
0.2062	0.6462	0.2206	0.0778
0.4034		0.3968
0.395		0.4608
0.3894		0.4173
0.4653		0.4299
One-way Anova results
Table Analyzed	Data 1
Data sets analyzed	A-D
ANOVA summary
F	6.618
P value	0.0011
P value summary	**
Significant diff. among means (P < 0.05)?	Yes
R squared	0.3555
Brown-Forsythe test
F (DFn, DFd)	0,5697 (3, 36)
P value	0.6386
P value summary	ns
Are SDs significantly different (P < 0.05)?	No
Bartlett's test
Bartlett's statistic (corrected)	2.08
P value	0.5559
P value summary	ns
Are SDs significantly different (P < 0.05)?	No
ANOVA table	SS	DF	MS	F (DFn, DFd)	P value
Treatment (between columns)	0.2851	3	0.09503	F (3, 36) = 6,618	P=0,0011
Residual (within columns)	0.517	36	0.01436
Total	0.802	39
Data summary
Number of treatments (columns)	4
Number of values (total)	40
