# Supplementary material for: EpCAM promotes endosomal modulation of the cortical RhoA zone for epithelial organization
Source: Nat Commun. 2021 Apr 13;12:2226. doi: 10.1038/s41467-021-22482-9 (PMC8044225; doi:10.1038/s41467-021-22482-9)
Supplement: Supplementary file 16 — Source Data [file 41467_2021_22482_MOESM16_ESM.zip › NCOMMS-20-15611B Source data files/NCOMMS-20-15611A Source data file Figure 7f.xlsx]

## Sheet: Figure 7f
AHPH vs Rab35	Rab35 vs AHPH	AHPH+EPCAM vs Rab35	Rab35 vs AHPH+EPCAM
0.5975	0.2989	0.9166	0.2071
0.7366	0.3212	0.9276	0.2518
0.6424	0.2661	0.827	0.123
0.6808	0.1602	0.8267	0.099
0.6489	0.0963	0.9068	0.1357
0.6316	0.5745	0.9126	0.1999
0.5529	0.5805	0.8824	0.1429
0.6547	0.4865	0.9644	0.1211
0.4956	0.1187	0.9192	0.3491
0.4504	0.1974	0.9058	0.3477
0.4147	0.1483	0.7746	0.3497
0.4427	0.1223	0.9093	0.443
0.5911	0.1119
One-way Anova results
Table Analyzed	Data 1
Data sets analyzed	A-D
ANOVA summary
F	140.3
P value	<0,0001
P value summary	****
Significant diff. among means (P < 0.05)?	Yes
R squared	0.9335
Brown-Forsythe test
F (DFn, DFd)	2,660 (3, 30)
P value	0.0661
P value summary	ns
Are SDs significantly different (P < 0.05)?	No
Bartlett's test
Bartlett's statistic (corrected)	7.207
P value	0.0656
P value summary	ns
Are SDs significantly different (P < 0.05)?	No
ANOVA table	SS	DF	MS	F (DFn, DFd)	P value
Treatment (between columns)	3.164	3	1.055	F (3, 30) = 140,3	P<0,0001
Residual (within columns)	0.2256	30	0.00752
Total	3.39	33
Data summary
Number of treatments (columns)	4
Number of values (total)	34
