# Supplementary material for: EpCAM promotes endosomal modulation of the cortical RhoA zone for epithelial organization
Source: Nat Commun. 2021 Apr 13;12:2226. doi: 10.1038/s41467-021-22482-9 (PMC8044225; doi:10.1038/s41467-021-22482-9)
Supplement: Supplementary file 16 — Source Data [file 41467_2021_22482_MOESM16_ESM.zip › NCOMMS-20-15611B Source data files/NCOMMS-20-15611A Source data file Figure 7g.xlsx]

## Sheet: Figure 7g
AHPH vs EHD1	EHD1 vs AHPH	AHPH+EPCAM vs EHD1	EHD1 vs AHPH+EPCAM
0.2397	0.0862	0.5948	0.0211
0.2026	0.1281	0.62	0.1502
0.3093	0.1087	0.5934	0.2083
0.3941	0.0963	0.5645	0.3469
0.3587	0.1376
0.3493	0.0822
0.4991	0.0622
0.7016	0.0332
0.6138	0.0169
0.5057	0.0766
0.2801	0.0562
0.4068	0.1754
0.6157	0.2073
0.549	0.2488
0.4196	0.1794
0.2463	0.1324
0.4612	0.1765
0.3996	0.1584
0.2536	0.0227
0.2984	0.0785
0.3644	0.0622
0.3888	0.0558
One-way Anova results
Table Analyzed	Data 1
Data sets analyzed	A-D
ANOVA summary
F	43.59
P value	<0,0001
P value summary	****
Significant diff. among means (P < 0.05)?	Yes
R squared	0.7315
Brown-Forsythe test
F (DFn, DFd)	3,829 (3, 48)
P value	0.0154
P value summary	*
Are SDs significantly different (P < 0.05)?	Yes
Bartlett's test
Bartlett's statistic (corrected)	16.61
P value	0.0009
P value summary	***
Are SDs significantly different (P < 0.05)?	Yes
ANOVA table	SS	DF	MS	F (DFn, DFd)	P value
Treatment (between columns)	1.41	3	0.4699	F (3, 48) = 43,59	P<0,0001
Residual (within columns)	0.5174	48	0.01078
Total	1.927	51
Data summary
Number of treatments (columns)	4
Number of values (total)	52
