# Supplementary material for: EpCAM promotes endosomal modulation of the cortical RhoA zone for epithelial organization
Source: Nat Commun. 2021 Apr 13;12:2226. doi: 10.1038/s41467-021-22482-9 (PMC8044225; doi:10.1038/s41467-021-22482-9)
Supplement: Supplementary file 16 — Source Data [file 41467_2021_22482_MOESM16_ESM.zip › NCOMMS-20-15611B Source data files/NCOMMS-20-15611A Source data file Figure 8c.xlsx]

## Sheet: Figure 8c
Caco2 shNT AHPH vs Rab35	Caco2 shNT Rab35 vs AHPH	Caco2 shEpCAM AHPH vs Rab35	Caco2 shEpCAM Rab35 vs AHPH
0.5975	0.2989	0.5841	0.1978
0.7366	0.3212	0.6935	0.1028
0.6424	0.2661	0.5779	0.1799
0.6808	0.1602	0.4473	0.1387
0.6489	0.0963	0.6154	0.1797
0.6316	0.5745	0.5966	0.2646
0.5529	0.5805	0.6298	0.0858
0.6547	0.4865	0.5261	0.0615
0.4956	0.1187	0.5481	0.117
0.4504	0.1974	0.5304	0.1515
0.4147	0.1483	0.5785	0.1383
0.4427	0.1223	0.7164	0.1663
0.5911	0.1119	0.7965	0.1807
		0.6214	0.2851
		0.4689	0.0538
Mann-Whitney test Columns A,C
Table Analyzed	Data 1
Column C	Caco2 shEpCAM AHPH vs Rab35
vs.	vs,
Column A	Caco2 shNT AHPH vs Rab35
Mann Whitney test
P value	0.9639
Exact or approximate P value?	Exact
P value summary	ns
Significantly different (P < 0.05)?	No
One- or two-tailed P value?	Two-tailed
Sum of ranks in column A,C	190 , 216
Mann-Whitney U	96
Difference between medians
Median of column A	0,5975, n=13
Median of column C	0,5841, n=15
Difference: Actual	-0.0134
Difference: Hodges-Lehmann	-0.0018
Descriptive statistics - A,C	Caco2 shNT AHPH vs Rab35	Caco2 shEpCAM AHPH vs Rab35
Number of values	13	15
Minimum	0.4147	0.4473
25% Percentile	0.473	0.5304
Median	0.5975	0.5841
75% Percentile	0.6518	0.6298
Maximum	0.7366	0.7965
Mean	0.58	0.5954
Std. Deviation	0.1012	0.09137
Std. Error of Mean	0.02806	0.02359
Lower 95% CI	0.5189	0.5448
Upper 95% CI	0.6411	0.646
Mean ranks	14.62	14.4
Mann-Whitney test - Columns B,D
Table Analyzed	Data 1
Column D	Caco2 shEpCAM Rab35 vs AHPH
vs.	vs,
Column B	Caco2 shNT Rab35 vs AHPH
Mann Whitney test
P value	0.1077
Exact or approximate P value?	Exact
P value summary	ns
Significantly different (P < 0.05)?	No
One- or two-tailed P value?	Two-tailed
Sum of ranks in column B,D	224 , 182
Mann-Whitney U	62
Difference between medians
Median of column B	0,1974, n=13
Median of column D	0,1515, n=15
Difference: Actual	-0.0459
Difference: Hodges-Lehmann	-0.0608
Descriptive statistics - B,D	Caco2 shNT Rab35 vs AHPH	Caco2 shEpCAM Rab35 vs AHPH
Number of values	13	15
Minimum	0.0963	0.0538
25% Percentile	0.1205	0.1028
Median	0.1974	0.1515
75% Percentile	0.4039	0.1807
Maximum	0.5805	0.2851
Mean	0.2679	0.1536
Std. Deviation	0.1759	0.06615
Std. Error of Mean	0.0488	0.01708
Lower 95% CI	0.1616	0.1169
Upper 95% CI	0.3742	0.1902
Mean ranks	17.23	12.13
