# Supplementary material for: EpCAM promotes endosomal modulation of the cortical RhoA zone for epithelial organization
Source: Nat Commun. 2021 Apr 13;12:2226. doi: 10.1038/s41467-021-22482-9 (PMC8044225; doi:10.1038/s41467-021-22482-9)
Supplement: Supplementary file 16 — Source Data [file 41467_2021_22482_MOESM16_ESM.zip › NCOMMS-20-15611B Source data files/NCOMMS-20-15611A Source data file Figure 8f.xlsx]

## Sheet: Figure 8f
Caco2 shNT	Caco2 shEpCAM #1	Caco2 shEpCAM #2
8	20	12
50	14	22
20	158	4
2	22	26
6	4	14
12	16	20
28	140	4
4	50	104
122	6	24
10	28	6
20	10	10
6	4	38
4	40	20
64	26	6
6	72	8
6	14	126
22	2	14
6	10	2
4	6	20
6	2	10
2	10	36
20	2	4
20	4	6
12	10	2
8	20	2
6	198	6
20	4	6
28	4	4
18	6	2
10	56	2
6	60	22
4	26	2
6	34	2
2	42	6
2	140	12
2	26	2
4	10	2
6	176	2
8	180	16
4	64	2
6	24	12
8	166	4
8	138	4
2	242	30
6	70	2
18	100	4
2	18	8
2	8	2
112	44	4
10	42	6
6	2	4
8	10	2
22	8	2
4	2	10
2	50	4
4		14
4		4
6		8
38		6
8		4
12		6
42		2
6		22
2		4
4		2
4		22
6		14
4		2
36		12
2		2
4		4
10		2
12		4
6		2
4		32
6		4
4		6
2		4
2		4
6		8
16		4
2		24
2		4
4		2
6		4
2		2
4		4
8		2
6		6
6		26
2		4
2		4
4		2
2		26
4		8
2		14
2		14
4		2
2		2
22		6
4		6
10		6
2		4
12		2
2		2
8		8
8		6
4		2
6		4
2		8
2		16
2		2
28		26
2		2
4		4
12		2
12		14
2		2
8		4
26		12
8		26
74		2
4		18
4		60
4		8
4		2
6		4
10		4
14		102
4		18
4		2
8		2
4		28
2		8
2		2
2		14
2		2
22		50
2		16
2		28
16		160
2		4
4		16
2		4
6		12
12		10
6		4
4		12
16		14
16		2
82		6
2		6
2		6
4		4
4		96
2		8
4		2
4		2
2		24
2		6
2		206
2		20
6		16
4		10
6		22
16		18
18		10
4		6
2		6
10		6
18		122
56		8
8		20
4		2
16		6
4		10
4		2
2		6
2		12
6		6
4		10
2		18
8		4
2		6
16		12
4		16
2		12
4		14
10		2
4		2
12		6
20		2
6		10
2		8
10		20
4		4
6		6
8		242
12		190
2		242
4		34
6		2
18		68
6		242
2		8
2		16
4		4
4		38
8		28
2		34
6		30
2		20
2		18
6
2
2
198
4
2
14
4
2
4
4
22
2
4
8
62
6
4
2
8
2
16
2
4
4
2
10
10
34
2
28
8
4
12
2
4
18
2
2
6
22
26
2
2
4
6
2
4
2
2
6
2
6
12
8
4
2
2
54
30
4
2
4
2
4
6
8
8
2
6
4
2
4
2
2
2
28
4
2
2
2
4
2
2
6
2
4
4
4
6
2
6
6
16
4
2
2
2
2
10
26
2
2
4
2
14
16
6
2
2
2
6
4
6
6
2
4
4
2
2
2
2
2
2
2
10
2
4
4
2
2
12
2
2
6
14
6
10
4
24
20
14
6
20
10
2
2
4
2
8
2
2
6
2
2
2
6
2
2
2
8
2
2
2
10
2
2
6
28
4
2
2
6
20
4
16
26
4
2
12
2
4
16
10
8
2
10
2
2
14
2
2
2
2
2
6
2
8
2
2
2
2
2
8
2
4
6
2
4
16
18
2
4
6
2
10
10
2
22
8
8
12
2
6
2
20
2
8
36
12
2
2
2
4
12
6
6
8
10
2
4
2
10
24
12
4
2
2
24
2
2
8
2
4
10
2
2
2
2
2
2
2
2
2
4
2
2
2
2
2
8
2
10
8
2
4
2
22
Anova results
Table Analyzed	contact_time
Kruskal-Wallis test
P value	<0,0001
Exact or approximate P value?	Approximate
P value summary	****
Do the medians vary signif. (P < 0.05)?	Yes
Number of groups	3
Kruskal-Wallis statistic	73.09
Data summary
Number of treatments (columns)	3
Number of values (total)	759
Multiple comparisos Kruskal-Wallis test
Number of families	1
Number of comparisons per family	3
Alpha	0.05
Dunn's multiple comparisons test	Mean rank diff,	Significant?	Summary	Adjusted P Value
Caco2 shNT vs. Caco2 shEpCAM #1	-235.5	Yes	****	<0,0001	A-B
Caco2 shNT vs. Caco2 shEpCAM #2	-88.01	Yes	****	<0,0001	A-C
Caco2 shEpCAM #1 vs. Caco2 shEpCAM #2	147.5	Yes	****	<0,0001	B-C
Test details	Mean rank 1	Mean rank 2	Mean rank diff,	n1	n2	Z
Caco2 shNT vs. Caco2 shEpCAM #1	338.2	573.7	-235.5	491	55	7.706
Caco2 shNT vs. Caco2 shEpCAM #2	338.2	426.2	-88.01	491	213	4.991
Caco2 shEpCAM #1 vs. Caco2 shEpCAM #2	573.7	426.2	147.5	55	213	4.537
Descriptive statistics	Caco2 shNT	Caco2 shEpCAM #1	Caco2 shEpCAM #2
Number of values	491	55	213
Minimum	2	2	2
25% Percentile	2	8	4
Median	4	22	6
75% Percentile	8	60	16
Maximum	198	242	242
Mean	8.322	48	18.25
Std. Deviation	14.62	60.23	38.43
Std. Error of Mean	0.6597	8.122	2.633
Lower 95% CI	7.026	31.72	13.06
Upper 95% CI	9.618	64.28	23.44
Mean ranks	338.2	573.7	426.2
