# Supplementary material for: EpCAM promotes endosomal modulation of the cortical RhoA zone for epithelial organization
Source: Nat Commun. 2021 Apr 13;12:2226. doi: 10.1038/s41467-021-22482-9 (PMC8044225; doi:10.1038/s41467-021-22482-9)
Supplement: Supplementary file 16 — Source Data [file 41467_2021_22482_MOESM16_ESM.zip › NCOMMS-20-15611B Source data files/NCOMMS-20-15611A Source data file SuppFigure 10b.xlsx]

## Sheet: SuppFigure 10b
Rab35 vs EHD1	EHD1 vs Rab35
0.4594	0.1935
0.5503	0.3601
0.4594	0.2084
0.2954	0.2327
0.4087	0.333
0.387	0.3891
0.4315	0.3471
0.2526	0.4266
0.5671	0.3127
0.4365	0.4888
0.4583	0.7076
0.587	0.5181
0.5803	0.435
0.6309	0.3058
0.5743	0.2177
0.5255	0.2949
0.5226	0.2694
0.525	0.5716
0.4476	0.4811
0.4177	0.3863
0.4153	0.433
0.5349	0.444
0.3382	0.3343
0.5048	0.2627
0.5372	0.4031
0.4405	0.3571
0.4252	0.4159
0.5701	0.3416
0.5188	0.414
0.5291	0.3186
0.5105	0.46
0.6425	0.3919
0.5391	0.3923
0.5021	0.4362
0.4925	0.5034
0.4636	0.475
0.5892	0.4711
