# Supplementary material for: EpCAM promotes endosomal modulation of the cortical RhoA zone for epithelial organization
Source: Nat Commun. 2021 Apr 13;12:2226. doi: 10.1038/s41467-021-22482-9 (PMC8044225; doi:10.1038/s41467-021-22482-9)
Supplement: Supplementary file 16 — Source Data [file 41467_2021_22482_MOESM16_ESM.zip › NCOMMS-20-15611B Source data files/NCOMMS-20-15611A Source data file SuppFigure 2a.xlsx]

## Sheet: SuppFigure 2a
Caco2 shNT	Caco2 shEpCAM
12	8
24	32
4	8
12	16
4	20
16	8
16	8
8	20
8	4
8	8
16	4
2	12
8	4
12	8
12	4
8	36
8	4
	20
	12
	8
	8
	8
	16
	12
Mann-Whitney test
Table Analyzed	arcs_generation
Column B	Caco2 shEpCAM
vs.	vs,
Column A	Caco2 shNT
Mann Whitney test
P value	0.925
Exact or approximate P value?	Exact
P value summary	ns
Significantly different (P < 0.05)?	No
One- or two-tailed P value?	Two-tailed
Sum of ranks in column A,B	353 , 508
Mann-Whitney U	200
Difference between medians
Median of column A	8,000, n=17
Median of column B	8,000, n=24
Difference: Actual	0
Difference: Hodges-Lehmann	0
Descriptive statistics	Caco2 shNT	Caco2 shEpCAM
Number of values	17	24
Minimum	2	4
25% Percentile	8	8
Median	8	8
75% Percentile	14	16
Maximum	24	36
Mean	10.47	12
Std. Deviation	5.456	8.506
Std. Error of Mean	1.323	1.736
Lower 95% CI	7.666	8.408
Upper 95% CI	13.28	15.59
Mean ranks	20.76	21.17
