# Supplementary material for: EpCAM promotes endosomal modulation of the cortical RhoA zone for epithelial organization
Source: Nat Commun. 2021 Apr 13;12:2226. doi: 10.1038/s41467-021-22482-9 (PMC8044225; doi:10.1038/s41467-021-22482-9)
Supplement: Supplementary file 16 — Source Data [file 41467_2021_22482_MOESM16_ESM.zip › NCOMMS-20-15611B Source data files/NCOMMS-20-15611A Source data file SuppFigure 2b.xlsx]

## Sheet: SuppFigure 2b
Caco2 shNT	Caco2 shEpCAM
12	20
20	24
8	24
16	16
16	52
8	72
16	28
16	36
16	116
24	36
8	40
16	20
8	12
8	16
20	12
24	96
24	16
20	24
16	16
12	44
28	20
16	24
	24
	40
	28
	24
	28
Mann-Whitney test
Table Analyzed	arcs_lifetime
Column B	Caco2 shEpCAM
vs.	vs,
Column A	Caco2 shNT
Mann Whitney test
P value	<0,0001
Exact or approximate P value?	Exact
P value summary	****
Significantly different (P < 0.05)?	Yes
One- or two-tailed P value?	Two-tailed
Sum of ranks in column A,B	362 , 863
Mann-Whitney U	109
Difference between medians
Median of column A	16,00, n=22
Median of column B	24,00, n=27
Difference: Actual	8
Difference: Hodges-Lehmann	12
Descriptive statistics	Caco2 shNT	Caco2 shEpCAM
Number of values	22	27
Minimum	8	12
25% Percentile	11	20
Median	16	24
75% Percentile	20	40
Maximum	28	116
Mean	16	33.63
Std. Deviation	5.92	24.86
Std. Error of Mean	1.262	4.785
Lower 95% CI	13.38	23.79
Upper 95% CI	18.62	43.47
Mean ranks	16.45	31.96
