# Supplementary material for: EpCAM promotes endosomal modulation of the cortical RhoA zone for epithelial organization
Source: Nat Commun. 2021 Apr 13;12:2226. doi: 10.1038/s41467-021-22482-9 (PMC8044225; doi:10.1038/s41467-021-22482-9)
Supplement: Supplementary file 16 — Source Data [file 41467_2021_22482_MOESM16_ESM.zip › NCOMMS-20-15611B Source data files/NCOMMS-20-15611A Source data file SuppFigure 2g.xlsx]

## Sheet: SuppFigure 2g
	Caco2 shNT	Caco2 shEpCAM #1	Caco2 shEpCAM #2
FA length < 1 um	9191	3078	2857
1 < FA length < 2 um	650	406	572
2 < FA length < 3 um	76	101	158
FA length > 3 um	11	26	48
Parts of whole	Caco2 shNT	Caco2 shEpCAM #1	Caco2 shEpCAM #2
FA length < 1 um	92.5766	85.2395	78.597
1 < FA length < 2 um	6.54714	11.2434	15.7359
2 < FA length < 3 um	0.765512	2.79701	4.34663
FA length > 3 um	0.110798	0.720022	1.3205
Contingency
Table Analyzed	Distribution_FA_by_size
P value and statistical significance
Test	Chi-square
Chi-square, df	590,9, 9
P value	<0,0001
P value summary	****
One- or two-sided	NA
Statistically significant (P < 0.05)?	Yes
Data analyzed
Number of rows	4
Number of columns	3
Fraction of total	Caco2 shNT			Caco2 shEpCAM #1			Caco2 shEpCAM #2
FA length < 1 um	92.5766	93.0759	92.0443	85.2395	86.359	84.0452	78.597	79.8997	77.2338
1 < FA length < 2 um	6.54714	7.05071	6.07719	11.2434	12.3152	10.254	15.7359	16.9558	14.5884
2 < FA length < 3 um	0.765512	0.957021	0.612088	2.79701	3.38702	2.30732	4.34663	5.05909	3.73056
FA length > 3 um	0.110798	0.198307	0.0618807	0.720022	1.05294	0.491843	1.3205	1.74632	0.997449
