# Supplementary material for: EpCAM promotes endosomal modulation of the cortical RhoA zone for epithelial organization
Source: Nat Commun. 2021 Apr 13;12:2226. doi: 10.1038/s41467-021-22482-9 (PMC8044225; doi:10.1038/s41467-021-22482-9)
Supplement: Supplementary file 16 — Source Data [file 41467_2021_22482_MOESM16_ESM.zip › NCOMMS-20-15611B Source data files/NCOMMS-20-15611A Source data file SuppFigure 2h.xlsx]

## Sheet: SuppFigure 2h
Caco2 shNT	Caco2 shEpCAM #1	Caco2 shEpCAM #2
0.149	1.154	0.334
0.149	0.657	2.25
0.446	0.36	0.345
0.497	0.92	1.108
1.209	0.914	0.933
0.297	0.788	1.038
0.297	0.572	0.962
0.598	0.939	0.792
0.149	1.421	0.777
0.446	0.782	1.785
0.462	0.686	0.465
0.662	0.36	0.488
0.865	0.888	1.809
1.445	1.055	0.623
0.878	0.36	3.496
0.36	0.545	1.543
0.602	0.793	0.798
0.149	0.553	0.921
0.149	0.524	0.564
0.297	0.818	0.693
0.574	0.36	0.4
0.149	0.872	1.026
0.586	0.573	1.921
0.149	0.807	1.987
0.312	1.211	1.909
0.424	0.424	2.047
0.312	1.35	0.271
0.149	0.657	0.198
0.297	0.721	1.093
0.297	0.424	1.504
0.886	0.429	0.637
0.297	1.223	0.605
0.541	0.36	0.554
0.297	0.572	0.889
0.701	1.198	1.093
0.149	0.517	0.475
1.406	0.617	0.64
0.149	0.36	0.44
0.149	2.401	0.401
0.149	0.986	0.778
0.149	0.763	1.201
0.312	1.146	0.271
0.698	0.424	0.389
0.297	0.493	0.92
0.811	1.321	0.629
0.149	0.493	0.701
2.53	1.893	0.613
0.149	0.36	0.465
0.36	0.36	1.034
0.297	0.36	0.612
0.424	1.029	0.668
0.662	1.329	0.993
2.065	0.424	0.344
0.297	0.36	0.849
1.509	0.645	0.793
0.775	1.474	0.39
1.498	0.628	0.348
0.414	0.673	0.498
0.312	3.316	0.683
0.689	0.368	0.385
0.149	2.253	0.345
0.342	0.866	1.399
0.36	0.446	0.783
0.508	0.36	0.637
0.438	0.928	0.348
0.149	0.821	0.441
0.149	3.676	1.314
0.149	0.622	0.424
0.149	0.446	1.235
0.342	0.902	2.414
0.149	0.533	0.671
0.149	0.845	0.734
0.625	0.36	1.34
0.856	0.36	0.44
0.545	1.082	1.045
0.446	1.049	0.385
0.149	1.925	0.628
0.679	3.033	1.712
0.312	0.49	1.442
0.36	0.36	0.76
1.063	0.421	0.468
0.297	0.586	0.556
0.149	0.333	0.596
0.149	0.875	0.198
0.297	0.856	1.325
0.149	0.779	1.569
0.312	1.434	0.671
0.149	1.909	1.017
0.149	0.49	1.942
0.149	0.149	0.584
0.634	0.49	0.501
1.23	2.093	1.497
0.149	3.075	2.442
0.149	0.297	0.525
0.149	0.537	1.303
0.572	0.297	0.37
0.466	0.297	1.392
0.312	0.902	0.879
0.312	0.297	1.679
0.149	2.616	3.344
0.297	0.657	0.739
0.149	0.297	1.571
0.492	0.297	0.311
1.921	0.297	0.507
0.36	0.297	0.503
0.65	0.312	0.652
0.149	0.686	1.188
0.149	0.312	0.71
0.149	0.69	0.437
0.297	0.149	0.464
2.225	2.382	0.519
0.894	0.407	0.198
0.149	0.297	0.198
0.423	0.297	0.424
0.297	0.312	0.627
0.407	0.297	0.879
0.728	2.574	0.558
0.646	0.414	0.709
0.703	0.578	0.647
0.297	0.414	0.589
0.297	0.446	0.297
0.297	0.297	0.445
0.149	0.446	0.307
1.866	0.611	0.533
0.912	0.333	0.66
0.297	0.312	0.784
0.312	0.943	0.276
0.149	0.407	0.276
0.149	1.272	0.377
0.297	0.492	0.334
0.297	0.493	0.293
0.232	0.583	0.685
0.21	0.36	0.722
0.212	2.131	0.364
0.39	0.297	0.421
0.21	0.414	0.833
0.341	0.297	0.61
0.297	0.966	0.271
0.203	0.945	0.367
0.305	0.297	0.297
0.271	0.446	0.453
0.251	1.99	0.408
0.299	0.866	0.349
0.166	0.94	0.198
0.301	0.414	0.307
0.285	0.414	0.533
2.029	0.414	0.397
0.365	0.462	0.459
0.22	0.683	0.434
0.577	0.446	0.24
0.305	0.595	0.488
0.269	0.563	0.391
0.437	0.414	0.455
0.21	0.587	0.355
0.584	0.497	0.311
0.274	0.333	0.348
0.21	0.386	0.365
0.233	0.297	0.198
0.22	0.46	0.28
0.389	0.511	0.52
0.303	0.485	0.356
1.725	0.601	0.398
0.434	0.545	0.398
0.509	0.149	0.541
0.23	0.466	0.327
0.227	1.107	0.198
0.299	0.297	1.463
0.21	0.312	0.509
2.994	0.537	0.356
0.222	0.414	0.385
0.297	0.665	0.32
0.271	0.553	1.641
0.171	0.36	1.452
0.171	0.414	2.337
0.266	0.414	0.423
0.367	0.572	0.718
0.23	0.446	0.307
0.276	0.809	0.695
0.23	0.936	0.551
0.417	0.297	0.336
0.212	0.569	0.768
0.505	0.312	0.815
0.22	0.407	2.24
3.184	0.446	1.634
0.171	0.446	1.678
0.304	0.491	0.702
3.458	2.229	1.045
0.212	0.297	2.126
0.287	0.297	0.307
0.262	0.553	0.344
0.25	0.36	0.618
2.385	0.407	0.591
0.171	0.407	1.538
0.432	0.297	1.84
1.827	0.297	0.713
0.296	0.424	0.822
2.619	1.487	0.39
0.274	0.414	0.628
0.946	0.312	0.83
0.297	0.536	0.851
0.954	0.424	0.413
0.269	0.407	0.728
1.297	0.297	0.583
2.117	0.414	1.224
0.212	0.36	0.762
0.569	0.36	0.327
0.786	0.407	0.595
0.264	0.407	0.397
0.313	0.414	0.631
0.269	0.592	0.297
0.482	3.126	0.28
0.474	0.587	0.208
0.429	0.867	0.198
0.232	0.297	0.821
0.392	0.407	0.48
0.385	0.414	3.11
0.381	0.312	0.549
0.171	0.458	0.475
0.515	0.297	0.649
0.38	0.78	5.314
0.267	0.466	1.206
0.232	0.963	1.019
0.567	0.662	0.986
0.292	0.446	1.237
0.212	2.024	0.862
0.245	0.297	1.006
0.254	0.704	0.972
0.669	1.758	0.381
0.274	1.684	0.552
2.151	0.414	0.307
1.248	0.414	0.602
0.244	0.36	0.445
0.39	0.414	0.842
0.871	0.446	0.447
0.368	0.697	0.439
0.348	0.446	0.276
0.25	0.446	0.385
2.373	0.414	0.377
0.451	0.312	0.457
0.619	0.312	0.596
0.347	0.36	0.858
0.193	0.446	1.145
0.245	0.424	0.452
0.834	0.596	1.883
0.305	0.414	0.688
0.232	0.414	0.433
0.427	0.312	0.818
0.943	0.414	0.46
0.274	0.312	0.697
0.272	0.36	0.579
0.286	0.312	1.084
0.254	0.312	0.828
1.766	1.091	0.44
1.121	0.683	1.392
0.399	1.037	1.547
0.21	0.414	0.614
0.48	0.654	0.807
1.016	1.111	0.39
0.606	0.635	0.638
0.617	0.594	1.263
0.463	0.497	0.478
0.627	1.568	1.266
1.218	0.466	0.938
0.257	0.446	1.656
0.22	1.494	0.433
0.166	0.537	0.307
0.245	0.895	1.21
0.636	0.297	0.892
1.578	0.832	0.521
0.547	0.768	0.769
0.468	0.516	0.877
0.575	0.414	2.133
0.25	0.46	0.478
0.265	0.407	0.385
0.376	0.705	0.307
0.223	0.297	1.588
0.829	0.747	0.59
0.254	0.386	1.173
0.228	0.66	0.426
0.759	1.267	1.258
0.802	1.317	0.412
0.223	0.892	0.348
0.307	0.297	4.505
0.771	0.297	1.59
0.487	0.446	2.542
0.171	0.69	0.709
0.295	0.333	0.65
0.605	0.446	0.931
0.274	0.5	2.444
0.252	1.036	1.566
0.25	0.407	0.39
0.282	0.51	0.369
0.263	0.414	0.416
0.288	0.547	0.361
0.193	2.079	0.276
0.298	0.297	1.219
1.467	0.466	0.841
0.68	0.714	0.345
0.547	0.446	1.765
0.455	0.523	0.644
0.21	0.414	0.537
0.392	0.586	0.906
0.916	0.297	1.433
0.377	0.414	0.383
0.305	0.981	0.28
1.128	0.539	0.445
0.824	0.333	0.571
1.372	0.706	0.44
1.674	0.522	0.764
0.341	0.333	0.46
1.627	0.59	0.311
0.26	0.554	0.311
0.28	0.297	0.381
0.295	0.312	0.462
0.24	0.697	0.548
1.178	0.938	0.528
0.368	0.719	0.567
1.007	1.192	0.56
0.19	0.297	0.276
0.336	0.466	0.324
0.424	0.414	2.086
0.212	0.541	0.297
0.614	0.297	0.369
0.395	0.312	0.355
0.365	0.297	0.434
0.378	0.424	0.648
0.431	0.36	0.577
0.73	0.414	0.283
0.792	0.297	0.35
0.443	0.446	0.458
0.435	0.414	0.506
0.309	0.333	0.504
0.246	0.466	0.271
0.392	0.407	2.828
0.765	1.341	0.354
0.642	0.614	0.724
0.306	0.584	1.669
0.274	0.297	0.294
0.287	0.754	0.39
0.398	0.414	2.742
0.304	0.297	1.259
0.381	0.446	0.943
0.268	0.36	1.29
0.22	0.906	0.52
1.03	0.586	1.207
0.23	0.297	0.553
0.187	0.297	4.485
0.23	0.617	0.358
0.53	0.783	1.716
0.772	0.523	0.24
0.565	0.36	0.28
2.824	0.577	0.674
0.324	0.333	0.461
0.579	0.963	0.28
1.95	1.423	0.655
0.25	1.648	0.28
0.21	0.297	0.682
0.306	0.49	0.358
0.629	0.297	0.297
0.25	1.317	0.398
0.602	0.667	1.357
0.756	0.466	0.283
0.258	0.719	0.409
0.61	1.368	0.602
0.287	0.297	0.222
0.638	0.407	0.297
0.36	0.523	0.582
1.3	0.446	0.297
0.259	0.866	0.396
0.328	0.414	0.24
0.282	0.486	0.546
0.252	0.297	0.282
0.309	0.838	0.327
0.193	0.547	0.297
0.21	0.297	0.365
0.559	2.855	3.186
0.223	1.859	0.455
0.277	0.775	2.438
0.183	1.156	0.382
0.507	2.307	0.365
0.225	3.945	0.564
0.411	2.466	0.361
2.22	6.306	0.24
0.294	1.574	0.9
0.278	3.014	0.222
0.297	0.686	0.291
0.18	0.386	0.337
0.335	0.866	0.24
0.482	1.829	0.327
0.487	0.852	0.283
0.311	0.95	0.257
0.196	1.403	0.534
0.42	2.005	0.355
0.27	3.556	0.276
0.672	3.311	0.282
0.26	7.871	0.728
0.203	0.678	0.476
0.44	0.481	0.41
0.863	0.638	0.328
0.227	0.738	0.297
0.244	0.586	0.297
0.23	0.841	0.249
0.648	1.221	0.28
0.495	0.621	0.271
0.433	0.526	0.361
0.589	0.414	0.359
0.307	1.202	0.431
2.504	1.239	0.494
0.212	2.173	0.343
0.552	1.316	0.572
0.464	0.386	0.483
1.021	1.873	1.884
0.203	0.734	2.88
1.223	0.783	0.498
0.318	1.588	0.24
0.274	0.77	0.237
0.245	0.923	0.327
0.161	1.266	0.361
0.305	1.041	0.333
0.406	1.592	0.304
1.308	0.583	0.434
0.212	1.274	0.28
0.831	0.149	0.374
0.351	0.074	2.455
0.245	0.21	0.327
0.369	0.074	1.021
0.336	0.207	0.582
0.18	0.149	0.468
0.276	0.252	0.249
0.511	0.272	0.32
2.212	0.314	0.222
0.553	0.233	0.585
1.389	0.453	0.393
1.155	0.21	0.291
0.577	0.466	0.439
1.126	0.074	0.319
1.699	0.149	0.389
0.568	0.156	3.638
0.484	0.149	0.31
0.584	0.203	0.358
1.037	0.294	0.283
0.24	0.287	0.501
0.273	0.074	0.381
0.515	0.171	1.056
0.299	0.203	0.257
1.812	0.262	0.598
0.336	0.203	0.453
0.214	0.156	0.32
0.903	0.388	0.374
1.468	0.207	0.283
0.396	0.207	0.329
0.39	0.289	0.464
0.256	0.193	0.245
0.583	0.438	0.257
1.47	0.228	0.449
0.526	0.149	0.416
0.348	0.156	0.411
0.718	0.207	0.293
0.302	0.207	0.228
0.478	0.156	0.323
0.792	0.149	0.414
0.337	0.074	0.35
0.706	0.243	0.506
0.424	0.149	1.012
0.611	0.156	0.647
0.323	0.149	0.257
0.662	0.149	1.103
1	0.422	0.573
0.411	0.149	0.228
0.259	0.624	0.257
1.237	0.223	0.283
0.561	0.295	0.44
0.395	0.149	0.329
0.391	0.207	0.309
0.745	0.203	0.222
0.58	0.357	0.527
0.33	0.171	0.872
0.512	0.315	1.547
0.786	0.267	0.293
0.687	0.161	0.228
0.396	0.156	0.814
0.26	0.193	0.295
0.489	0.203	0.297
0.276	0.722	0.64
0.333	0.245	0.282
0.991	0.18	0.562
1.879	0.289	0.65
0.929	0.386	0.972
0.604	0.161	0.461
0.933	0.261	0.441
0.619	1.678	0.853
0.934	2.162	0.472
0.382	0.345	0.653
0.549	0.372	0.304
1.175	0.297	0.215
0.751	0.223	0.777
0.359	0.207	0.796
0.528	0.277	0.807
0.28	0.231	0.474
0.307	0.434	0.706
0.792	0.456	0.626
1.625	0.359	0.421
0.429	0.363	0.271
0.711	0.376	0.327
1.389	0.305	0.348
0.32	1.353	0.426
0.345	0.074	0.577
1.024	0.655	0.24
0.254	0.298	0.271
0.382	1.377	0.304
0.951	0.556	0.198
0.387	0.384	0.297
0.944	0.284	0.459
0.289	0.156	0.297
0.578	0.149	0.454
0.22	1.224	0.297
0.376	0.074	0.488
0.476	0.228	0.311
1.043	0.958	0.343
0.271	0.212	0.348
0.287	0.344	0.471
0.24	0.215	0.276
0.48	0.423	0.198
1.777	0.233	0.271
0.699	1.527	0.308
0.24	0.614	0.307
0.801	0.947	0.198
0.341	0.366	0.555
0.609	0.532	0.468
0.281	0.278	0.57
0.378	1.964	0.611
0.416	1.436	0.358
0.212	0.331	0.648
0.86	0.297	0.228
0.73	0.422	0.222
0.384	0.352	1.215
1.411	0.31	0.626
0.249	0.256	0.469
0.263	0.324	0.719
0.951	0.511	0.297
0.38	0.558	0.271
0.46	0.748	0.411
0.412	0.297	1.595
0.68	0.359	0.922
0.271	0.464	0.228
0.583	0.956	1.139
0.422	0.299	0.554
1.449	0.317	0.816
0.18	0.42	0.893
1.981	1.759	4.089
0.655	0.659	0.719
0.476	1.459	2.809
0.425	1.33	0.24
0.717	0.413	0.495
0.422	0.356	0.561
1.125	0.411	0.62
0.567	0.558	0.618
0.427	0.766	0.981
0.453	0.373	0.309
0.233	0.784	0.351
2.399	0.768	0.722
0.171	1.142	0.51
0.364	0.323	1.067
0.353	0.425	0.518
0.258	0.778	2.916
0.315	0.657	0.583
0.486	1.502	0.449
0.962	0.934	0.297
0.437	0.291	0.307
0.399	0.359	1.075
0.27	0.56	0.686
1.974	0.298	0.394
0.284	0.423	0.473
0.547	0.71	1.029
0.32	0.284	0.502
0.429	0.404	0.772
0.44	0.629	0.283
0.48	0.865	0.662
0.214	0.368	0.297
0.613	0.419	0.444
0.372	2.564	0.215
0.899	0.358	0.441
0.49	0.666	0.485
0.225	0.275	0.283
1.286	1.757	0.469
1.549	0.621	0.503
0.712	0.901	0.742
0.322	0.468	0.575
0.474	1.109	0.533
0.854	0.73	0.471
0.335	0.416	0.285
0.391	0.359	0.39
1.211	1.112	0.257
0.713	0.423	1.056
2.188	0.347	0.228
0.368	0.769	0.327
0.424	0.392	0.358
3.08	0.859	2.646
0.316	0.879	0.453
0.213	0.975	0.459
0.418	0.372	0.297
1.338	0.362	0.595
0.568	0.377	0.804
0.552	0.769	0.515
0.549	0.469	0.488
1.146	0.314	0.228
0.377	0.498	0.501
0.184	0.585	1.25
0.631	0.35	0.24
0.296	0.37	0.35
0.617	0.307	0.433
0.549	0.603	0.283
0.3	1.351	0.339
1.22	0.911	0.345
0.426	0.376	0.841
0.574	0.618	0.633
0.24	0.565	0.806
0.274	0.389	0.555
0.683	0.419	0.271
0.3	0.527	0.283
0.869	0.415	0.328
1.464	2.426	0.475
1.303	0.475	0.228
0.245	0.468	1.58
0.677	0.313	0.254
0.331	0.935	0.24
0.829	0.887	0.492
0.727	0.775	0.379
1.313	2.102	0.328
0.456	0.761	0.455
0.435	0.645	0.309
0.527	0.541	2.254
1.792	0.294	0.376
0.472	0.478	1.514
0.744	0.259	0.339
0.285	0.544	0.304
0.443	0.38	0.441
0.666	0.632	0.398
0.23	0.523	0.304
0.25	0.4	0.228
0.444	0.258	0.24
0.31	0.466	0.371
0.421	0.649	0.633
0.364	0.929	0.323
0.565	0.496	0.24
0.939	0.406	0.398
0.397	0.396	0.271
0.937	0.404	0.254
1.268	1.011	0.327
0.321	0.319	0.397
0.687	0.739	0.222
1.936	0.444	0.222
0.819	0.741	0.363
0.232	0.355	0.282
2.145	0.405	0.301
0.579	0.6	0.365
2.023	0.445	0.51
0.785	0.328	0.389
0.232	0.311	0.327
0.569	0.354	0.276
0.689	0.432	0.271
0.588	0.337	0.276
0.351	0.329	0.271
1.493	0.519	0.099
0.254	0.321	0.361
0.456	0.329	0.276
0.659	0.725	0.469
0.492	0.74	0.385
1.498	0.359	0.276
0.341	1.841	0.716
0.453	0.346	1.195
1.02	0.339	0.96
0.857	0.761	1.282
0.295	0.665	1.037
1.321	0.258	0.946
0.24	0.458	1.473
0.279	0.356	0.594
0.183	0.771	0.977
0.246	1.482	0.789
0.37	0.658	0.751
0.265	0.515	1.018
1.193	0.562	0.395
1.351	1.092	1.78
0.227	0.473	0.907
0.821	0.955	1.275
0.19	0.313	1.211
0.412	0.92	0.831
0.384	0.536	0.754
0.301	0.386	2.002
1.189	0.517	0.416
0.759	0.382	0.514
0.523	0.384	0.93
0.369	0.396	0.601
1.656	0.912	1.904
0.95	1.219	0.864
1.427	0.36	0.433
0.402	0.303	0.907
0.56	0.369	1.287
0.68	0.212	0.91
0.444	0.207	1.293
0.423	0.263	0.661
0.431	0.383	0.282
2.522	0.299	0.919
0.785	0.45	0.254
0.391	0.338	0.772
0.97	0.596	0.582
0.715	0.433	1.636
0.245	0.345	0.446
0.472	0.263	1.105
0.757	0.344	1.543
0.392	0.925	0.498
1.052	0.324	0.644
0.634	0.369	0.648
0.221	0.074	0.397
0.304	0.458	0.422
0.727	0.507	0.375
0.546	0.261	0.292
0.416	0.533	0.419
1.042	0.348	1.203
0.725	0.264	0.556
0.923	0.274	0.414
0.378	0.272	0.336
1.231	0.156	0.851
0.68	0.546	0.56
0.334	0.26	0.353
0.292	0.207	0.94
0.674	0.213	0.413
0.804	0.31	0.229
0.489	0.296	0.34
1.784	0.527	0.595
0.683	0.338	0.532
0.427	0.717	0.72
1.017	0.294	0.287
0.358	0.232	0.447
0.677	0.346	0.393
0.784	0.223	0.474
0.312	0.427	1.338
0.629	0.232	0.259
0.709	0.289	0.559
0.63	0.352	0.609
0.911	0.149	0.37
0.376	0.365	0.628
0.39	0.281	0.363
0.739	0.18	0.351
0.467	0.21	0.389
0.602	0.688	0.527
0.268	0.451	0.228
0.333	0.354	0.387
0.292	0.347	0.941
1.065	0.489	0.422
1.365	0.352	1.498
0.768	0.416	0.385
0.51	0.492	0.387
0.318	0.682	0.245
0.161	0.311	0.349
0.622	1.544	0.515
1.059	0.967	0.656
0.67	1.082	0.314
2.081	0.233	0.642
0.623	0.483	0.282
0.215	0.261	1.542
0.888	0.238	0.301
0.806	0.207	0.433
1.51	0.562	0.786
0.214	0.606	2.556
0.214	0.271	1.315
0.226	1.123	0.62
0.511	1.006	0.418
0.28	1.373	0.65
3.144	0.354	0.567
0.539	0.675	0.473
0.494	0.98	0.358
0.411	0.886	0.328
1.622	0.409	0.395
1.244	0.156	0.285
0.535	0.625	0.616
1.128	0.346	0.535
0.219	0.292	0.52
1.326	0.538	0.424
0.815	0.289	0.554
0.301	0.074	0.489
0.451	0.25	0.494
0.832	0.074	0.355
0.739	0.203	0.914
0.525	0.25	0.515
0.606	0.285	0.793
0.453	0.269	0.358
0.246	0.243	0.452
1.817	0.274	0.594
0.626	0.558	1.079
0.611	0.389	0.391
0.918	0.473	1.058
1	0.149	0.621
0.632	0.292	0.359
0.911	0.264	0.545
0.271	0.577	0.358
0.294	0.214	0.357
0.447	0.258	0.433
0.494	0.254	0.449
0.354	0.149	0.315
1.123	0.074	0.328
0.581	0.207	0.328
1.078	0.245	0.515
0.281	0.37	0.323
0.8	0.746	0.658
0.548	0.171	0.476
0.308	0.258	0.228
1.044	0.233	0.44
0.597	0.223	0.486
0.284	0.428	0.328
0.261	0.207	0.282
2.503	0.301	0.249
0.486	0.324	0.31
0.384	0.415	0.316
0.212	0.535	2.3
0.401	0.341	0.683
1.221	0.284	0.328
0.582	0.314	1.291
0.401	0.212	0.228
0.55	0.366	1.183
0.338	0.074	0.387
0.307	0.22	0.292
0.632	0.638	0.726
0.844	0.258	0.504
0.325	0.355	0.637
0.656	0.233	0.462
0.728	0.074	0.332
0.711	0.284	0.282
0.392	0.327	0.749
2.054	0.379	0.515
0.805	0.295	0.325
0.416	0.207	0.925
0.667	2.511	0.541
0.391	0.322	0.515
0.19	0.074	0.518
0.392	0.156	0.228
0.497	0.713	0.474
0.32	0.074	0.593
0.769	0.245	0.339
0.814	0.601	0.774
0.377	0.156	0.511
0.606	0.324	0.489
1.176	0.359	0.579
0.552	0.215	0.353
0.996	0.261	0.498
0.325	0.245	0.599
0.493	0.207	0.408
0.342	0.282	1.424
0.888	0.314	0.358
0.676	0.358	0.228
0.358	0.536	0.229
0.69	0.757	0.528
1.528	0.289	0.397
0.395	0.074	0.519
0.863	0.074	0.619
0.773	0.318	0.758
0.332	0.493	0.455
1.06	0.074	0.326
1.013	0.074	0.425
0.416	0.21	0.43
0.45	0.297	0.599
0.311	0.471	0.49
0.252	0.074	0.486
0.467	0.354	0.493
0.767	0.203	0.374
1.134	0.156	0.773
0.282	0.352	0.681
0.217	0.245	0.516
0.396	0.156	0.44
1.633	0.622	0.771
0.272	0.321	0.282
0.542	0.233	0.228
0.304	0.494	0.505
0.283	0.18	0.456
0.445	0.246	0.35
0.276	0.334	0.743
0.249	0.207	1.18
0.676	0.149	0.649
0.71	0.156	0.728
1.313	0.289	0.577
0.402	0.323	0.512
0.281	0.074	1.044
0.254	0.252	0.294
0.361	0.156	0.358
0.869	0.344	0.526
0.171	0.486	0.245
0.228	0.203	0.548
1.048	0.247	0.782
0.457	0.23	0.396
1.055	0.149	0.362
0.4	1.015	0.423
0.336	0.207	0.937
0.252	0.36	0.815
1.144	0.207	0.42
0.334	0.293	0.39
1.297	0.583	0.541
0.583	0.666	0.445
0.476	0.48	0.517
0.269	0.315	0.51
0.416	0.353	0.53
0.511	0.183	0.321
0.314	0.232	0.714
0.726	0.504	0.244
2.147	0.578	1.476
0.538	0.332	0.504
0.311	0.212	0.56
0.296	0.589	0.54
0.422	0.386	0.649
0.586	0.265	1.362
0.404	0.408	1.275
1.249	0.533	2.295
0.57	0.203	0.875
0.357	0.223	0.526
0.337	0.274	0.559
0.255	1.683	0.564
0.262	0.466	0.517
0.584	0.19	0.549
0.359	0.257	0.349
0.346	0.473	0.468
0.171	0.313	0.686
0.32	0.215	0.369
0.386	0.334	0.486
0.651	0.171	0.431
0.268	0.383	0.573
0.855	0.388	0.499
1.334	0.806	0.297
0.368	0.291	0.489
0.862	0.298	0.7
0.353	0.643	0.674
0.466	1.523	0.352
0.42	0.242	0.439
0.785	0.193	0.276
0.583	0.475	0.331
0.325	0.739	0.732
0.292	0.952	1.148
0.527	0.427	0.377
0.627	1.115	0.626
0.527	0.203	0.503
0.505	0.406	0.285
0.212	0.829	0.327
1.942	0.359	0.282
0.19	0.915	0.257
0.328	0.266	0.697
0.318	0.18	0.228
0.691	0.31	0.28
0.595	0.286	0.708
0.342	0.758	0.35
0.351	0.276	0.338
0.887	0.278	0.282
0.357	0.512	0.475
0.297	0.315	0.24
0.404	0.343	2.303
0.521	0.279	0.24
0.321	0.21	0.587
0.478	0.289	0.282
0.84	0.19	0.282
0.364	1.761	0.639
0.29	0.254	0.393
0.314	0.336	0.271
0.341	0.222	0.28
0.316	0.193	0.307
0.799	0.212	1.088
0.435	0.161	0.612
0.423	0.984	0.829
0.492	0.361	0.425
0.227	0.364	2.102
0.457	0.212	0.418
0.567	0.87	0.283
0.942	0.166	0.405
0.37	0.482	1.556
0.524	0.555	0.24
0.497	0.307	0.341
0.349	0.292	0.282
2.109	0.302	0.778
0.292	0.956	0.481
0.236	0.533	0.383
0.481	0.505	0.311
0.319	0.246	0.39
0.89	0.324	0.297
0.313	0.536	0.327
0.446	0.717	0.307
0.881	0.541	0.245
0.429	0.242	0.325
0.449	0.309	0.473
0.951	0.532	0.254
0.19	0.277	0.396
0.441	0.171	0.24
0.47	0.382	0.585
0.161	0.495	0.24
0.334	0.171	0.222
0.474	0.245	0.43
0.249	2.396	0.504
0.932	0.251	0.282
0.748	0.26	0.383
0.238	0.612	0.28
0.575	0.21	0.465
0.72	0.245	0.222
0.207	0.263	0.365
0.474	0.171	0.3
0.294	0.463	0.507
0.225	0.348	0.562
0.492	0.576	0.244
0.292	0.973	0.325
0.873	0.18	0.502
0.944	0.264	0.28
1.121	0.259	0.398
0.233	0.531	0.297
0.572	0.699	0.257
0.332	0.21	0.297
1.631	0.212	0.409
0.227	0.18	0.587
0.247	0.602	0.283
0.404	0.605	0.297
0.363	0.699	0.485
0.666	0.324	0.417
0.312	0.171	0.285
0.41	0.314	0.573
1.577	0.241	0.24
0.426	3.228	0.24
1.351	0.824	0.253
0.825	0.616	0.381
0.545	0.347	0.393
0.312	0.294	0.319
0.315	0.283	0.381
0.389	0.348	0.579
0.213	0.242	0.355
2.025	0.334	0.538
1.108	0.578	0.495
0.481	0.301	0.282
1.153	0.351	0.376
1.438	0.278	0.3
0.526	0.223	0.35
0.72	0.305	0.28
0.668	0.441	0.228
0.582	0.425	0.298
1.139	0.53	1.325
0.3	0.465	0.327
0.48	0.413	0.452
0.501	0.336	0.328
0.51	0.183	0.549
2.244	0.422	0.408
0.367	0.19	0.513
0.579	0.325	0.307
0.269	2.053	0.254
0.287	0.283	0.37
1.533	0.385	2.17
0.368	0.212	0.282
0.608	0.274	0.397
0.951	0.299	0.381
0.99	0.172	0.282
0.372	0.49	0.254
1.962	0.214	0.24
1.599	0.335	0.479
0.863	0.212	1.493
1.242	0.39	0.426
0.372	0.223	0.829
1.079	0.703	0.68
1.824	0.376	2.207
0.71	0.437	1.305
0.695	0.357	0.282
0.554	0.297	1.455
0.242	0.171	1.201
0.337	0.193	0.55
0.712	0.21	1.982
0.338	0.821	0.561
0.269	1.44	0.594
0.503	0.258	0.716
0.638	0.258	0.449
2.461	0.171	1.042
0.545	0.212	0.328
0.333	0.356	0.455
0.623	0.348	0.336
0.261	0.184	0.257
1.371	3.3	0.283
0.694	0.459	1.176
0.18	0.469	0.702
0.761	0.18	0.42
0.478	0.472	0.561
2.437	0.438	0.412
0.259	0.32	0.295
0.6	0.274	0.355
0.351	0.232	0.327
0.479	0.171	0.344
0.22	0.21	0.331
0.392	0.549	0.198
0.269	0.19	0.208
0.252	0.219	0.198
0.269	0.21	0.099
0.558	0.345	0.324
1.745	0.274	0.311
1.102	0.702	0.344
0.74	0.445	0.455
0.586	0.171	0.28
0.365	0.171	0.409
1.554	1	0.297
0.691	0.646	0.397
0.742	1.442	2.212
0.507	0.171	7.594
0.443	2.355	0.516
0.539	0.236	1.259
0.454	0.18	0.534
0.391	0.67	0.282
0.326	0.651	0.228
1.429	0.562	0.29
0.314	0.773	0.276
0.277	0.576	1.783
2.463	0.898	0.368
0.558	0.325	0.317
0.24	1.001	1.527
0.259	0.324	0.282
3.015	1.403	1.966
0.552	0.569	0.245
0.245	0.21	0.437
0.702	0.278	0.604
2.2	0.804	1.689
0.42	0.274	1.191
0.54	0.18	0.381
0.37	0.236	0.228
0.489	0.25	0.303
0.545	0.223	0.328
0.653	0.362	0.482
0.547	0.329	0.244
0.689	0.214	0.409
0.254	0.378	0.516
0.38	0.171	0.547
0.358	0.382	2.062
0.468	0.22	0.453
1.297	0.47	0.905
0.564	0.246	0.295
1.29	0.398	0.9
0.49	0.524	0.481
0.339	0.684	2.166
0.261	1.135	0.383
0.497	0.468	0.406
0.45	0.963	0.393
2.037	0.496	0.432
0.328	0.341	0.446
0.422	0.223	0.58
0.287	0.75	1.643
0.314	0.324	0.345
0.45	0.371	0.686
0.314	0.19	2.32
0.51	0.365	0.328
0.245	0.471	0.397
0.236	0.166	0.254
0.397	0.262	0.44
0.335	0.314	0.667
4.522	1.676	0.667
0.346	0.246	0.333
0.562	0.337	0.589
0.506	0.809	0.228
0.25	1.136	0.973
2.941	0.193	0.245
0.768	0.334	0.321
0.756	0.853	0.282
0.432	0.304	0.493
0.467	0.172	0.612
0.348	0.507	0.282
0.482	0.819	0.282
1.306	0.203	0.456
0.495	0.907	0.496
1.725	1.119	0.604
0.348	0.424	0.282
0.328	0.328	0.63
2.058	0.314	0.276
0.459	0.196	1.974
0.2	0.636	0.35
0.212	0.372	0.228
0.351	4.432	0.349
0.362	0.428	0.228
4.513	1.062	0.228
0.924	1.779	0.254
1.159	0.357	0.494
1.343	0.638	0.328
0.611	0.203	0.282
0.45	0.314	0.349
0.379	0.18	0.417
0.418	0.461	0.568
0.236	0.187	0.567
0.816	0.407	0.387
0.532	0.575	0.397
0.906	0.728	0.35
0.425	0.777	0.371
0.26	0.541	0.282
0.249	0.308	0.276
0.313	0.35	0.562
0.399	1.019	0.389
0.365	0.532	0.349
0.519	0.171	0.863
0.795	0.347	0.348
0.407	0.212	0.376
0.613	0.774	0.374
0.478	0.359	0.244
0.516	0.325	0.363
0.466	0.274	0.342
0.562	0.446	0.326
0.467	0.551	0.228
1.029	0.822	0.229
0.632	0.258	1.477
0.489	0.18	0.481
0.412	0.568	0.228
0.557	1.663	0.33
0.421	0.444	0.43
0.45	0.318	0.916
0.225	0.307	0.282
0.379	0.383	0.85
0.257	0.45	0.542
0.718	0.719	2.933
0.232	0.72	0.291
0.548	0.184	0.333
0.411	1.077	0.985
0.629	0.295	0.376
0.471	0.675	0.734
0.716	0.614	1.185
0.651	0.494	0.534
0.358	0.324	0.695
0.62	0.241	0.3
0.47	0.386	1.47
0.415	0.712	0.526
0.448	0.221	0.865
0.815	0.532	0.215
0.374	0.449	0.244
0.597	0.274	1.142
0.912	0.269	0.385
0.83	0.19	0.638
0.325	0.21	0.513
0.407	0.345	0.802
1.162	0.317	0.282
0.365	0.558	0.334
0.599	0.619	1.392
0.803	0.212	0.282
0.291	1.515	0.3
0.628	0.246	0.323
0.689	0.897	0.286
1.261	0.246	0.381
0.669	0.171	0.437
1.216	0.678	0.323
0.483	0.549	0.625
0.587	0.171	0.464
0.301	0.258	0.394
2.51	0.246	0.767
0.475	0.21	0.39
0.491	0.533	0.577
0.472	0.334	0.464
0.899	0.18	0.46
0.572	0.585	0.416
0.214	0.298	0.496
1.135	0.262	0.406
0.293	0.324	0.254
0.246	0.499	0.623
1.489	0.503	0.391
0.247	0.463	0.228
0.461	0.305	0.282
0.659	0.728	0.228
0.377	1.431	1.772
0.324	0.18	1.257
1.599	0.32	0.228
0.264	0.223	1.855
0.246	0.473	0.348
0.247	0.296	0.775
0.42	0.263	0.276
0.341	0.667	1.239
0.61	0.254	0.228
0.489	0.232	0.368
0.438	0.598	0.461
0.477	1.029	0.349
0.486	0.39	0.237
0.872	0.425	0.531
0.337	0.269	1.514
0.273	0.274	0.249
0.592	0.321	1.106
0.441	0.309	0.927
0.803	0.304	0.562
0.325	0.171	0.228
0.531	0.538	1.765
1.188	0.712	0.641
0.314	0.266	0.556
0.254	0.212	1.53
0.431	0.212	1.124
0.323	0.507	0.683
0.166	0.274	1.035
0.368	0.312	1.507
0.575	0.193	0.348
0.385	0.219	1.9
0.28	0.54	1.769
0.564	0.171	0.228
0.683	0.473	3.776
0.264	0.314	1.782
0.674	0.212	0.935
0.382	0.166	0.644
0.577	0.617	0.723
0.903	1.935	0.576
0.321	0.193	0.652
0.651	1.286	0.558
0.59	0.25	0.385
0.58	0.707	0.626
0.876	0.207	0.397
0.548	3.342	0.373
0.232	0.519	0.427
0.653	0.249	0.355
0.327	0.203	0.318
0.602	0.822	0.438
1.029	1.228	0.257
0.227	1.104	0.779
0.784	0.427	0.595
0.705	2.162	0.297
0.374	2.017	0.228
0.545	0.339	1.204
0.24	0.373	0.35
0.521	0.274	0.573
0.98	0.692	0.622
0.411	0.52	1.228
0.312	0.979	0.282
0.529	1.303	1.512
0.301	1.013	1.107
0.351	0.464	0.282
0.328	0.318	0.441
0.306	0.563	0.763
0.523	0.491	0.449
0.351	0.214	0.228
0.488	0.676	0.5
0.579	0.203	0.354
0.54	0.713	0.244
0.422	0.661	0.257
0.602	0.42	0.556
0.545	2.069	0.981
0.391	0.232	0.282
0.535	0.827	0.478
0.583	0.253	0.28
0.321	0.212	0.395
0.379	0.37	0.398
0.683	0.296	0.336
0.514	0.847	0.437
0.909	0.472	1.538
0.502	0.277	0.599
0.256	0.166	0.228
0.308	0.563	0.254
0.301	0.297	0.327
0.44	0.314	0.716
0.335	0.39	0.583
0.18	0.316	1.437
0.246	0.254	0.282
0.356	0.171	0.375
0.627	0.256	0.228
0.75	0.212	0.282
0.576	0.719	0.525
0.515	0.283	0.459
0.535	0.412	0.228
0.328	0.349	0.297
0.377	0.263	0.381
0.43	0.597	1.03
0.533	0.623	0.358
0.465	1.187	0.725
0.373	0.212	0.254
0.628	0.384	0.213
0.278	0.171	1.174
0.299	0.212	0.28
0.544	0.18	0.228
0.34	0.569	0.758
0.458	0.4	0.463
0.243	0.389	0.323
0.453	0.351	0.339
1.405	0.798	1.411
0.254	0.295	0.414
0.322	0.329	0.254
0.617	0.597	0.422
0.447	0.18	0.28
0.474	0.272	0.282
0.438	0.417	0.228
0.223	0.346	0.337
0.637	0.33	0.897
0.584	1.956	0.376
0.305	0.171	0.542
0.351	0.768	0.28
0.285	0.345	0.362
0.375	0.203	0.456
0.719	0.281	0.878
0.836	0.21	0.403
0.303	0.398	0.28
0.937	1.039	0.522
0.957	0.212	2.108
0.502	0.535	0.593
0.203	0.475	0.406
0.334	0.277	0.282
1.255	0.467	0.665
0.454	0.416	0.31
0.383	0.263	0.618
0.672	0.266	0.575
0.891	0.223	0.4
0.227	0.593	0.324
0.554	0.804	0.365
0.337	0.232	0.778
0.618	0.303	0.3
0.408	0.266	0.297
0.356	0.356	0.545
0.307	1.668	0.724
0.314	0.266	0.587
0.496	0.558	0.228
0.32	0.37	0.325
0.385	0.274	0.465
1.109	0.324	0.811
0.694	0.303	0.802
0.379	0.538	0.398
0.371	0.617	0.446
0.287	0.417	0.487
0.296	0.478	1.147
1.057	0.305	0.394
0.538	0.212	0.282
0.339	0.212	0.358
0.38	0.526	0.795
0.422	0.172	0.917
0.335	0.716	0.334
0.298	0.328	0.372
0.379	0.274	0.297
0.772	0.223	1.246
0.21	0.438	1.686
0.366	1.558	0.493
0.718	0.212	1.689
0.295	0.541	0.228
0.263	0.691	1.476
0.491	0.301	0.507
0.696	0.324	0.435
0.501	2.069	0.297
0.232	0.21	0.751
0.366	0.733	0.369
0.316	0.51	0.276
0.377	0.242	0.529
0.591	0.546	0.369
0.605	0.533	0.72
0.232	0.21	0.24
0.476	1.41	0.228
0.28	0.442	0.337
0.772	0.832	0.28
0.397	0.5	0.24
0.661	1.181	0.439
0.4	0.803	0.297
0.346	0.242	0.228
0.553	1.193	1.146
0.344	1.358	0.315
0.673	0.878	0.257
0.373	0.324	0.375
0.166	0.358	0.228
0.311	0.722	0.327
0.78	0.345	1.258
0.764	1.009	0.271
0.375	0.28	4.057
0.872	0.628	0.282
0.384	0.383	1.365
0.324	1.422	0.613
0.394	0.317	0.283
0.764	0.292	0.509
0.866	0.715	0.297
1.146	0.28	0.3
1.674	0.228	1.371
1.118	0.483	0.24
1.403	1.3	0.282
1.024	0.367	0.228
1.03	0.464	0.327
2.344	0.228	0.276
1.437	1.473	0.522
0.494	0.304	0.297
1.004	0.748	0.28
0.762	0.383	0.326
0.797	0.807	0.489
0.473	0.349	0.33
0.541	0.351	0.282
0.987	0.297	0.282
0.424	0.413	0.295
1.297	0.786	0.633
0.675	0.325	0.228
0.585	0.357	0.382
1.009	0.506	0.228
0.956	0.282	0.304
0.731	1.1	0.567
0.784	0.907	0.297
0.571	0.262	0.327
0.517	0.618	0.509
0.867	0.843	0.326
1.012	0.297	0.215
1.173	0.254	0.365
0.934	0.642	0.469
0.231	0.33	0.609
0.34	0.349	0.479
0.303	0.297	0.521
0.27	1.104	0.945
0.207	0.282	0.721
0.373	0.32	0.297
0.336	1.439	0.3
0.347	0.24	0.327
0.373	0.666	0.408
0.579	0.297	0.493
0.983	0.926	0.32
0.73	0.345	0.282
0.311	0.215	0.376
1.363	1.375	0.637
0.492	0.401	0.435
0.246	0.297	0.647
2.327	0.228	0.215
0.692	0.709	2.649
0.508	0.526	0.351
1.028	0.271	0.415
0.977	0.629	0.222
0.355	0.222	0.24
0.522	0.356	0.33
0.425	0.431	0.657
0.712	0.276	0.651
1.427	0.311	0.314
0.171	0.271	0.33
0.246	0.276	0.445
0.272	0.099	0.361
0.343	0.311	0.363
0.266	0.318	0.262
0.254	0.297	0.355
0.246	0.198	0.254
0.172	0.198	0.417
0.212	0.297	0.24
0.5	0.198	0.297
3.095	0.391	0.271
0.426	0.454	0.34
0.282	0.365	0.501
0.686	0.208	0.297
1.069	0.321	0.327
0.392	0.297	0.249
0.242	0.208	0.344
0.322	0.208	0.661
0.24	0.276	0.445
0.335	0.465	0.377
0.346	0.75	0.507
0.507	1.353	0.315
0.265	0.283	0.282
0.269	0.59	0.307
0.276	0.637	0.367
0.24	0.961	2.783
0.597	0.671	0.285
0.307	0.594	0.459
0.223	0.282	0.228
0.28	0.44	0.215
0.324	0.28	0.43
0.574	0.39	0.297
0.313	0.463	0.315
0.375	0.389	0.453
0.293	0.798	0.468
0.442	0.42	0.282
0.663	0.917	0.441
0.171	0.283	0.228
0.247	0.452	0.244
0.381	0.768	0.339
0.161	0.254	0.228
0.367	0.565	0.297
0.207	0.604	0.661
0.342	1.437	0.407
1.634	0.766	0.228
0.381	0.323	0.328
0.306	0.429	0.276
0.227	0.763	0.44
0.298	0.391	0.297
0.171	0.394	0.43
0.223	0.409	0.297
0.315	0.282	0.401
0.313	1.079	0.382
0.362	0.854	0.271
0.171	0.302	0.358
0.171	0.572	2.528
1.749	0.91	0.761
0.196	0.766	2.001
0.45	0.416	0.449
0.171	0.642	0.257
0.263	0.271	0.545
0.514	0.492	0.735
1.477	0.347	0.257
0.583	0.304	0.424
0.387	0.317	1.303
0.406	0.397	0.24
0.533	0.256	0.397
0.212	0.279	0.24
0.269	0.37	0.488
0.396	0.228	0.228
0.171	0.435	0.363
1.372	0.375	7.456
0.41	0.337	0.928
0.382	0.282	1.228
0.414	0.271	5.301
0.431	0.471	0.228
0.294	0.381	2.77
0.267	0.369	0.52
0.304	0.222	1.375
0.242	0.332	0.368
0.447	0.228	3.577
0.21	0.296	0.823
0.678	0.667	0.445
0.356	0.373	0.297
0.573	0.375	0.323
1.103	0.249	0.28
0.598	0.286	0.654
0.361	0.354	0.358
0.495	0.5	0.5
0.409	0.228	2.096
0.359	0.292	0.428
0.357	1.398	0.311
0.694	0.542	0.385
0.171	0.249	0.311
0.405	0.228	0.271
0.571	0.327	0.478
1.537	0.358	0.327
0.759	0.323	0.311
0.244	0.488	0.348
0.281	0.228	0.351
0.225	0.292	0.908
0.342	0.28	0.363
1.809	0.891	0.254
0.258	0.476	0.564
0.601	0.228	0.508
0.358	0.228	0.532
0.545	0.97	0.711
0.312	0.423	0.24
0.614	0.271	0.577
0.38	0.553	0.39
1.109	0.399	1.476
0.7	0.28	0.483
0.297	0.282	0.361
0.384	0.352	4.125
0.212	0.245	0.791
0.922	0.341	0.622
1.027	0.254	2.091
1.538	1.195	2.135
0.605	0.3	0.552
0.916	0.422	0.215
0.482	1.108	0.24
0.187	0.294	0.24
0.327	0.28	0.427
0.699	0.414	0.549
0.356	0.282	0.537
0.293	0.282	0.325
1.495	0.33	1.273
1.473	0.518	3.9
0.301	0.395	0.24
0.732	0.276	0.3
0.362	0.254	1.047
1.148	0.266	1.495
0.203	0.444	1.22
1.107	0.349	0.8
0.223	0.228	0.566
2.231	0.327	0.321
0.445	0.228	0.447
1.276	0.501	0.28
0.256	0.282	0.424
0.478	0.431	0.363
1.403	0.452	0.394
0.267	0.586	0.286
0.161	0.228	0.761
0.327	0.496	0.83
1.387	0.928	0.222
0.171	0.282	0.891
0.909	0.24	0.358
0.296	1.504	0.228
0.573	0.363	0.985
0.291	0.228	2.102
0.249	0.479	0.228
0.21	0.939	0.907
1.52	0.457	1.238
0.387	0.228	0.646
0.417	1.268	0.28
0.484	0.97	0.434
0.171	0.361	2.012
0.184	0.457	0.639
0.385	0.254	0.563
0.374	0.53	0.555
0.554	0.619	0.39
0.919	0.937	0.93
0.355	0.66	0.222
0.506	1.147	0.95
0.21	0.715	1.002
0.194	1.064	0.374
0.327	0.527	0.746
0.36	0.445	0.534
0.79	0.282	1.678
0.356	0.509	0.541
0.214	0.461	2.328
0.21	0.348	0.28
0.266	0.198	0.31
0.834	0.385	1.507
2.106	0.361	1.379
0.259	0.365	0.222
0.171	0.357	0.382
0.79	0.28	1.942
0.214	0.479	3.005
0.225	0.208	0.271
0.625	0.397	0.307
0.212	0.369	0.24
0.39	0.351	0.355
0.364	0.276	0.474
0.547	0.198	0.635
0.289	0.271	0.297
0.357	0.198	0.686
0.369	0.208	0.611
0.942	0.198	0.431
0.357	0.198	0.826
0.444	0.24	0.615
0.263	0.276	0.453
0.262	0.297	0.752
0.171	0.099	0.639
1.852	0.308	0.698
0.225	1.41	0.657
0.971	0.569	1.048
0.227	0.828	1.572
0.787	0.404	0.271
0.561	0.905	0.467
0.315	0.476	0.818
0.64	0.627	0.618
0.207	0.41	1.363
0.38	1.819	0.228
0.225	0.648	0.816
1.186	0.81	0.326
0.95	0.295	0.359
0.52	0.597	0.257
0.558	2.01	0.412
0.683	3.767	0.466
0.311	0.971	0.518
0.19	0.518	0.512
0.212	0.767	0.421
0.479	0.353	0.349
1.176	0.282	0.461
0.225	2.072	0.35
1.111	2.944	0.328
0.436	0.458	0.323
0.382	0.556	0.509
0.276	2.255	0.254
0.473	1.766	0.365
0.404	0.87	0.228
0.203	0.687	0.297
0.232	0.228	0.471
0.922	0.325	0.474
1.301	0.393	0.355
0.18	0.293	0.28
0.293	0.461	1.523
0.203	0.43	0.617
0.387	0.306	0.645
0.385	0.262	0.439
0.19	0.443	0.904
0.402	0.275	0.632
0.705	1.425	0.297
0.348	0.399	0.723
0.171	1.15	0.499
0.905	0.345	0.339
0.497	0.24	0.716
0.478	0.603	0.552
0.232	0.338	0.326
0.328	0.614	0.369
1.291	0.254	0.5
0.737	0.77	0.358
0.852	2.216	0.351
1.416	0.37	0.355
0.223	0.5	0.313
0.406	0.319	0.371
0.227	0.52	0.594
1.385	0.228	0.988
0.212	0.465	0.674
0.361	0.28	0.297
1.496	0.58	0.198
0.295	0.426	0.841
0.332	0.245	0.276
0.782	0.448	0.696
0.506	0.32	0.767
0.171	0.323	0.556
0.778	0.344	1.972
0.448	0.271	0.822
0.402	0.327	0.818
0.503	0.347	0.74
0.606	0.282	2.018
0.695	0.496	1.118
0.519	0.451	0.938
0.663	0.92	2.047
0.252	0.297	0.597
0.462	1.729	0.591
1.99	0.494	1.172
1.021	0.41	0.765
0.723	0.28	1.911
0.482	0.282	0.659
0.171	0.228	0.459
0.409	0.338	1.781
0.254	0.276	3.624
0.404	0.46	0.732
0.991	0.361	0.718
0.325	0.623	2.516
1.25	0.364	0.819
0.8	0.699	1.218
0.365	0.661	0.331
1.761	0.315	0.351
0.729	0.371	0.493
0.319	0.927	0.717
0.39	0.282	0.578
0.271	0.583	0.418
0.23	0.249	0.385
0.342	0.327	0.365
0.639	0.603	0.344
0.171	0.397	5.743
0.212	0.842	0.962
1.767	0.364	0.806
0.351	0.509	0.607
0.171	0.848	0.481
0.412	0.282	1.228
0.369	0.348	0.694
0.259	0.309	0.85
0.434	0.28	0.751
0.279	0.631	1.192
0.546	0.28	0.704
0.349	0.473	1.475
0.367	0.215	2.388
0.414	0.228	1.569
0.762	0.325	2.554
0.555	0.633	1.467
0.358	0.386	0.409
0.348	0.339	2.755
1.308	0.412	2.369
0.31	0.385	0.71
0.261	0.309	0.832
0.335	0.297	0.739
0.287	0.264	1.335
0.423	0.912	1.421
0.344	0.377	1.004
0.351	0.373	1.466
0.571	0.887	1.974
0.491	0.407	0.657
0.679	0.337	0.453
0.232	1.583	0.952
0.492	1.324	1.629
0.274	0.229	1.147
1.257	0.327	0.789
0.55	1.74	0.727
0.788	0.39	0.669
0.44	1.123	0.472
0.28	0.518	0.698
0.653	2.288	0.339
0.32	0.455	0.398
0.302	0.368	1.11
1.195	0.228	0.969
0.343	3.375	1.152
0.353	0.283	0.5
0.993	1.29	0.642
0.299	0.377	1.047
0.336	0.642	1.594
0.288	1.154	1.064
0.471	0.349	1.065
1.319	0.325	1.497
0.207	1.014	0.686
0.388	1.264	0.396
0.303	1.003	0.297
2.218	5.827	0.579
1.642	0.62	1.911
0.723	0.389	0.774
0.582	0.381	1.33
0.171	0.682	1.362
0.357	1.742	1.264
0.735	1.436	0.878
0.884	0.72	1.159
0.171	0.497	1.235
0.434	2.289	0.78
1.386	1.993	0.738
0.315	0.492	0.44
0.874	2.611	0.385
0.59	0.442	0.678
0.459	0.954	0.613
0.313	0.662	1.13
3.733	0.417	0.626
0.779	0.297	0.58
0.296	0.24	1.06
0.453	0.327	0.531
0.244	0.345	0.617
0.308	0.587	3.164
0.325	0.311	0.503
0.337	0.24	0.464
0.171	0.454	0.376
0.194	0.449	0.551
0.362	0.699	0.421
0.29	0.723	2.897
0.262	0.482	0.789
0.254	0.335	0.52
0.275	1.466	1.42
0.333	0.264	0.677
0.311	0.302	0.418
0.321	0.293	1.528
0.536	1.188	1.046
0.568	0.511	0.932
0.242	0.41	1.981
0.171	1.252	1.604
0.18	1.285	0.311
0.18	0.536	2.312
0.263	0.6	1.721
0.381	0.282	0.841
0.362	0.884	1.234
1.234	0.257	4.05
0.19	0.374	0.794
0.484	0.582	0.858
0.701	1.417	2.672
0.894	1.972	1.236
2.12	1.139	3.657
0.374	0.257	3.473
0.256	1.36	4.952
0.477	0.571	0.579
0.614	0.434	1.245
0.387	0.589	1.549
1.634	0.551	2.657
0.259	0.322	2.029
1.429	0.478	1.199
0.245	0.282	0.715
0.555	0.24	0.389
0.318	0.718	0.801
0.327	0.228	0.584
0.203	0.307	0.394
0.777	2.287	0.893
0.283	1.105	0.397
0.464	0.244	1.201
1.995	2.565	0.945
0.212	0.397	0.436
0.343	0.307	2.758
0.573	0.215	2.829
0.447	0.228	1.812
0.246	0.24	2.169
0.257	0.323	0.78
0.602	0.215	0.893
0.583	1.251	1.458
0.22	0.228	0.77
0.427	0.297	2.253
0.439	0.809	1.396
0.282	0.349	1.172
0.362	0.286	1.22
0.299	0.228	0.803
0.741	0.28	0.426
0.72	0.345	1.107
0.334	2.526	0.573
0.83	0.283	0.466
0.663	0.24	0.665
0.377	0.282	0.952
0.717	2.126	0.774
0.292	0.307	1.461
0.277	0.228	0.792
0.225	0.28	5.051
0.196	0.297	0.646
0.457	0.283	0.737
1.104	0.888	0.748
0.243	0.637	0.578
0.686	0.431	0.641
0.518	0.283	0.369
0.245	0.672	0.442
0.775	0.228	0.707
0.398	0.284	0.24
0.21	0.3	0.58
0.377	0.245	0.805
0.596	0.35	0.783
0.436	0.28	0.719
0.227	0.398	0.365
1.968	0.948	0.498
0.945	0.42	0.604
0.587	0.734	0.592
0.262	0.228	0.39
1.164	0.507	0.693
0.617	0.222	1.402
0.244	0.568	0.744
0.487	0.654	0.564
0.296	0.587	2.759
0.236	0.346	0.398
0.259	0.279	1.968
0.236	0.328	0.321
0.259	0.228	1.251
0.373	0.423	0.524
0.272	0.459	0.48
0.265	0.369	1.02
0.263	0.276	2.925
0.308	0.276	1.634
0.483	0.099	0.766
0.261	0.276	0.352
0.21	0.276	3.944
0.474	0.276	0.876
0.542	0.198	1.092
0.19	0.276	0.24
0.24	0.099	0.405
0.295	0.276	0.459
0.283	0.099	0.228
0.256	0.099	2.789
0.412	0.276	1.32
0.377	0.276	0.788
0.584	0.385	2.452
0.22	0.276	0.28
0.563	0.208	0.519
0.803	0.208	0.297
0.789	0.208	1.874
0.365	0.208	0.358
0.298	0.099	0.228
0.375	0.271	0.297
0.531	2.119	0.327
0.632	1.929	0.28
0.46	1.71	0.407
0.382	0.583	0.317
0.564	4.018	0.325
0.798	0.977	0.351
0.212	0.528	0.249
0.282	0.621	0.327
0.275	0.636	0.257
0.227	0.419	0.24
[truncated: 7,964 more rows]
[truncated: 4 more columns]
