# Supplementary material for: EpCAM promotes endosomal modulation of the cortical RhoA zone for epithelial organization
Source: Nat Commun. 2021 Apr 13;12:2226. doi: 10.1038/s41467-021-22482-9 (PMC8044225; doi:10.1038/s41467-021-22482-9)
Supplement: Supplementary file 16 — Source Data [file 41467_2021_22482_MOESM16_ESM.zip › NCOMMS-20-15611B Source data files/NCOMMS-20-15611A Source data file SuppFigure 4c.xlsx]

## Sheet: SuppFigure 4c
MDCK siRNA Luciferase	MDCK siRNA EpCAM #1	MDCK siRNA EpCAM #2
1	0.277186	0
1	0.355212	0.0740986
1	0.376072	0.677339
One-way Anova
Table Analyzed	Data 1
Data sets analyzed	A-C
ANOVA summary
F	10.76
P value	0.0104
P value summary	*
Significant diff. among means (P < 0.05)?	Yes
R squared	0.782
Brown-Forsythe test
F (DFn, DFd)	1,218 (2, 6)
P value	0.3597
P value summary	ns
Are SDs significantly different (P < 0.05)?	No
Bartlett's test
Bartlett's statistic (corrected)
P value
P value summary
Are SDs significantly different (P < 0.05)?
ANOVA table	SS	DF	MS	F (DFn, DFd)	P value
Treatment (between columns)	1.01	2	0.5049	F (2, 6) = 10,76	P=0,0104
Residual (within columns)	0.2815	6	0.04692
Total	1.291	8
Data summary
Number of treatments (columns)	3
Number of values (total)	9
Multiple comparisons one-way Anova test
Number of families	1
Number of comparisons per family	3
Alpha	0.05
Tukey's multiple comparisons test	Mean Diff,	95,00% CI of diff,	Below threshold?	Summary	Adjusted P Value
MDCK siRNA Luciferase vs. MDCK siRNA EpCAM #1	0.6638	0,1212 to 1,206	Yes	*	0.0221	A-B
MDCK siRNA Luciferase vs. MDCK siRNA EpCAM #2	0.7495	0,2069 to 1,292	Yes	*	0.0129	A-C
MDCK siRNA EpCAM #1 vs. MDCK siRNA EpCAM #2	0.08568	-0,4570 to 0,6283	No	ns	0.8811	B-C
Test details	Mean 1	Mean 2	Mean Diff,	SE of diff,	n1	n2	q	DF
MDCK siRNA Luciferase vs. MDCK siRNA EpCAM #1	1	0.3362	0.6638	0.1769	3	3	5.308	6
MDCK siRNA Luciferase vs. MDCK siRNA EpCAM #2	1	0.2505	0.7495	0.1769	3	3	5.994	6
MDCK siRNA EpCAM #1 vs. MDCK siRNA EpCAM #2	0.3362	0.2505	0.08568	0.1769	3	3	0.6851	6
