# Supplementary material for: EpCAM promotes endosomal modulation of the cortical RhoA zone for epithelial organization
Source: Nat Commun. 2021 Apr 13;12:2226. doi: 10.1038/s41467-021-22482-9 (PMC8044225; doi:10.1038/s41467-021-22482-9)
Supplement: Supplementary file 16 — Source Data [file 41467_2021_22482_MOESM16_ESM.zip › NCOMMS-20-15611B Source data files/NCOMMS-20-15611A Source data file SuppFigure 6d.xlsx]

## Sheet: SuppFigure 6d
Caco2 shNT	Caco2 shEpCAM #1	Caco2 shEpCAM #2
1.164	0.732	0.711
1.722	0.841	1.439
1.642	0.641	1.391
1.853	1.83	1.177
1.436	1.514	0.622
1.523	0.784	0.435
1.283
One-way Anova
Table Analyzed	FRET_expTOT
Data sets analyzed	A-C
ANOVA summary
F	3.769
P value	0.0456
P value summary	*
Significant diff. among means (P < 0.05)?	Yes
R squared	0.3202
Brown-Forsythe test
F (DFn, DFd)	0,9342 (2, 16)
P value	0.4133
P value summary	ns
Are SDs significantly different (P < 0.05)?	No
Bartlett's test
Bartlett's statistic (corrected)	2.486
P value	0.2885
P value summary	ns
Are SDs significantly different (P < 0.05)?	No
ANOVA table	SS	DF	MS	F (DFn, DFd)	P value
Treatment (between columns)	1.167	2	0.5835	F (2, 16) = 3,769	P=0,0456
Residual (within columns)	2.477	16	0.1548
Total	3.644	18
Data summary
Number of treatments (columns)	3
Number of values (total)	19
Multiple comparisons one-way Anova test
Number of families	1
Number of comparisons per family	2
Alpha	0.05
Dunnett's multiple comparisons test	Mean Diff,	95,00% CI of diff,	Below threshold?	Summary	Adjusted P Value	A-?
Caco2 shNT vs. Caco2 shEpCAM #1	0.4606	-0,07124 to 0,9924	No	ns	0.0927	B	Caco2 shEpCAM #1
Caco2 shNT vs. Caco2 shEpCAM #2	0.5551	0,02326 to 1,087	Yes	*	0.0406	C	Caco2 shEpCAM #2
Test details	Mean 1	Mean 2	Mean Diff,	SE of diff,	n1	n2	q	DF
Caco2 shNT vs. Caco2 shEpCAM #1	1.518	1.057	0.4606	0.2189	7	6	2.104	16
Caco2 shNT vs. Caco2 shEpCAM #2	1.518	0.9625	0.5551	0.2189	7	6	2.536	16
Descriptive statistics	Caco2 shNT	Caco2 shEpCAM #1	Caco2 shEpCAM #2
Number of values	7	6	6
Minimum	1.164	0.641	0.435
25% Percentile	1.283	0.7093	0.5753
Median	1.523	0.8125	0.944
75% Percentile	1.722	1.593	1.403
Maximum	1.853	1.83	1.439
Mean	1.518	1.057	0.9625
Std. Deviation	0.2438	0.4912	0.4276
Std. Error of Mean	0.09213	0.2005	0.1746
Lower 95% CI	1.292	0.5415	0.5138
Upper 95% CI	1.743	1.572	1.411
