# Supplementary material for: EpCAM promotes endosomal modulation of the cortical RhoA zone for epithelial organization
Source: Nat Commun. 2021 Apr 13;12:2226. doi: 10.1038/s41467-021-22482-9 (PMC8044225; doi:10.1038/s41467-021-22482-9)
Supplement: Supplementary file 16 — Source Data [file 41467_2021_22482_MOESM16_ESM.zip › NCOMMS-20-15611B Source data files/NCOMMS-20-15611A Source data file SuppFigure 9b.xlsx]

## Sheet: SuppFigure 9b
Caveolin vs AHPH	AHPH vs Caveolin	Rab5 vs AHPH	AHPH vs Rab5	EEA1 vs AHPH	AHPH vs EEA1	Ra4 vs AHPH	AHPH vs Rab4	Rab8 vs AHPH	AHPH vs Rab8	Rab7 vs AHPH	AHPH vs Rab7	LAMP1 vs AHPH	AHPH vs LAMP1	Rab11 vs AHPH	AHPH vs Rab11	EHD1 vs AHPH	AHPH vs EHD1	Rab35 vs AHPH	AHPH vs Rab35
0.0821	0.1583	0.0405	0.0204	0.0037	0.00023	0.0137	0.0474	0.01	0.0602	0.0931	0.0101	0	0	0.2684	0.1553	0.0862	0.2397	0.2989	0.5975
0.0353	0.1238	0.021	0.0349	0.0086	0.0027	0.0459	0.1148	0.0133	0.0286	0.1919	0.0521	0.0023	0.0007	0.0907	0.1687	0.1281	0.2026	0.3212	0.7366
0.0433	0.1016	0.0854	0.1378	0	0	0.0151	0.034	0.0105	0.0555	0.1488	0.0471	0.0886	0.0457	0.0814	0.1388	0.1087	0.3093	0.2661	0.6424
0.0217	0.0747	0.0174	0.021	0.023	0.0063	0.0317	0.028	0.0371	0.0549	0.0381	0.0089	0.0804	0.0699	0.1908	0.0135	0.0963	0.3941	0.1602	0.6808
0.0492	0.1517	0.0352	0.0314	0.0066	0.0009	0.0652	0.0402	0.0306	0.0482	0.2034	0.0197	0.116	0.0975	0.2331	0.0759	0.1376	0.3587	0.0963	0.6489
0.0574	0.1565	0.0442	0.0567	0.0135	0.0011	0.0032	0.0421	0.0385	0.0527	0.1421	0.0224	0.0751	0.0792	0.2453	0.1451	0.0822	0.3493	0.5745	0.6316
0.0278	0.0798	0.0526	0.1276	0	0	0.0098	0.0786	0.0493	0.0267	0.058	0.0081	0.025	0.022	0.1142	0.1171	0.0622	0.4991	0.5805	0.5529
0.0243	0.0263	0.0121	0.014	0.0286	0.008	0.0162	0.0194	0.1289	0.1805	0.0276	0.0166	0	0	0.2774	0.1657	0.0332	0.7016	0.4865	0.6547
0.0618	0.0236	0.0031	0.0048	0.0131	0.0089	0.0232	0.0277	0.1166	0.186	0.251	0.0339	0.0071	0.00025	0.0869	0.0937	0.0169	0.6138	0.1187	0.4956
0.0722	0.0614	0.0639	0.038	0.0394	0.0642	0.0057	0.0033	0.1247	0.0204	0.2165	0.0186	0.075	0.0124	0.0604	0.2399	0.0766	0.5057	0.1974	0.4504
0.0787	0.0477	0.0598	0.0509	0.0176	0.0187	0.0646	0.0301	0.1275	0.0376	0.2494	0.0998	0.0309	0.0027	0.312	0.2706	0.0562	0.2801	0.1483	0.4147
0.0446	0.0639	0.0042	0.0012	0.0288	0.0102	0.0986	0.0122	0.1564	0.0371	0.024	0.0019	0.0722	0.0119	0.0953	0.2347	0.1754	0.4068	0.1223	0.4427
0.0606	0.0841	0.0007	0.0007	0.0162	0.0043	0.1297	0.0292	0.0497	0.0375	0.2169	0.1175	0.0976	0.0086	0.2039	0.0301	0.2073	0.6157	0.1119	0.5911
0.0321	0.0797	0.0368	0.0366	0.0297	0.0049	0.1325	0.0178	0.0316	0.0226	0.1134	0.071	0.0657	0.011	0.0247	0.2271	0.2488	0.549
0.0544	0.0621	0.0088	0.0109	0.0137	0.003	0.0925	0.0564	0.0076	0.0129	0.1248	0.1072	0.1737	0.0239	0.0289	0.1857	0.1794	0.4196
0.0263	0.045	0.0068	0.0331	0.0112	0.0032	0.0021	0.0006	0.0203	0.1707	0.1959	0.0334	0.072	0.0317	0.0523	0.1057	0.1324	0.2463
0.0191	0.0849	0.0112	0.0179	0.0602	0.0051	0.0225	0.0218	0.0043	0.0694	0.0551	0.0228	0.0269	0.019	0.1406	0.1407	0.1765	0.4612
0.0566	0.1158	0.0002	0.0019	0.0095	0.0119	0.0022	0.0029	0.0277	0.0264	0.0202	0.0118	0.0072	0.0035	0.1244	0.05231	0.1584	0.3996
0.0039	0.0369	0.0028	0.004	0.0611	0.0018	0.0272	0.0007	0.1166	0.087			0.0056	0.005	0.1725	0.0712	0.0227	0.2536
0.0525	0.0967	0.0006	0.0006	0.0147	0.0059	0.0043	0.0006	0.0611	0.0477			0.063	0.0272	0.2111	0.0732	0.0785	0.2984
0.0345	0.0696	0	0	0.0302	0.0188	0.0238	0.0776	0.0765	0.0411			0.1753	0.0312	0.3692	0.1214	0.0622	0.3644
0.0654	0.0895	0.0152	0.0061	0	0	0.0056	0.0034	0.024	0.0029			0.0571	0.0219		0.1671	0.0558	0.3888
0.058	0.0964	0.0875	0.0197	0.0194	0.0067	0.0318	0.0148	0.0533	0.0178			0.0389	0.0355		0.1032
0.0627	0.1444	0.0091	0.008	0.0032	0.0043	0.088	0.2481	0.0728	0.0188			0.0757	0.0023		0.0334
0.0233	0.0356	0.058	0.1346	0.0027	0.0012	0	0	0.119	0.0294			0.0316	0.0101		0.4086
0.0066	0.1047	0.1133	0.1291	0.0033	0.0068	0.013	0.0108	0.0119	0.0217			0.0687	0.0445
0.0206	0.0781	0.0182	0.0417	0.0299	0.0067	0.001	0.0041	0.0206	0.0605			0.1732	0.0515
0.0177	0.0199	0.0228	0.0822	0.0923	0.0028			0.033	0.0734			0.038	0.0199
0.0332	0.0864	0.0274	0.0517	0.0161	0.01			0.0301	0.1857
		0.023	0.0545	0	0			0.0442	0.0519
		0.0654	0.1144	0.0725	0.0042			0.0275	0.138
		0.0495	0.0327	0.0072	0.0174			0.0018	0.0146
		0.0148	0.0429	0.0681	0.0106
				0.0602	0.0049
